# Supplementary material for: MiR-192, miR-200c and miR-17 are fibroblast-mediated inhibitors of colorectal cancer invasion
Source: Oncotarget. 2018 Oct 30;9(85):35559–80. doi: 10.18632/oncotarget.26263 (PMC6238973; doi:10.18632/oncotarget.26263)
Supplement: Supplementary file 2 [file oncotarget-09-35559-s002.xls]

## Sheet: Supplementary Tabe 1
Supplementary Table 1: Detailed information about gene- and miRNA expression datasets used for modeling.
Source	Tumor type	Sample type	Data type	Dataset ID	# Samples
TCGA	Colon adenocarcinoma	Tumor + control	MiRNA exp.	TCGA_COAD_miRNA	279
TCGA	Colon adenocarcinoma	Tumor + control	Gene exp.	TCGA_COAD_exp_HiSeqV2	279
TCGA	Prostate adenocarcinoma	Tumor	MiRNA exp.	TCGA_PRAD_miRNA_HiSeq	404
TCGA	Prostate adenocarcinoma	Tumor	Gene exp.	TCGA_PRAD_exp_HiSeqV2	404
