# Supplementary material for: MiR-192, miR-200c and miR-17 are fibroblast-mediated inhibitors of colorectal cancer invasion
Source: Oncotarget. 2018 Oct 30;9(85):35559–80. doi: 10.18632/oncotarget.26263 (PMC6238973; doi:10.18632/oncotarget.26263)
Supplement: Supplementary file 3 [file oncotarget-09-35559-s003.xlsx]

## Sheet: Colorectal cancer
Supplementary Table 2. Detailed information about miRNA transfection datasets used for model validation
a) Colorectal cancer
GEO ID	Mirna	Cell line	Condition	Experiment design	Platform	Reference
GSE14831	miR-17-5p	HCT116	25 nM, 10hr	MiRNA overexp.	Rosetta/Merck Human 44k 1.1 MA	Ivanovska
GSE14831	miR-17-3p	HCT116	25 nM, 10hr	MiRNA overexp.	Rosetta/Merck Human 44k 1.1 MA	Ivanovska
GSE14831	miR-20	HCT116	25 nM, 10hr	MiRNA overexp.	Rosetta/Merck Human 44k 1.1 MA	Ivanovska
GSE14831	miR-106a	HCT116	25 nM, 10hr	MiRNA overexp.	Rosetta/Merck Human 44k 1.1 MA	Ivanovska
GSE14831	miR-106b	HCT116	25 nM, 10hr	MiRNA overexp.	Rosetta/Merck Human 44k 1.1 MA	Ivanovska
GSE20745	miR-17	HUVEC	10 nM, 24hr	MiRNA overexp.	Affymetrix HG U133 Plus 2.0 MA	Doebele
GSE64007	miR-92a	HBEC	50 nM, 48hr	MiRNA inh.	Illumina Human HT-12 V4.0 EB	Borkowski
GSE40408	miR-17-5p-iso	HEK293T	200 pM, 24hr	MiRNA overexp.	Illumina Human HT-12 V4.0 EB	Martin
GSE40408	hsa-mir-17-5p	HEK293T	200 pM, 24hr	MiRNA overexp.	Illumina Human HT-12 V4.0 EB	Martin
GSE6838	hsa-mir-17-5p	DLD1	25 nM, 24hr	MiRNA overexp.	Rosetta/Merck Human 44k 1.1 MA	Linsley
GSE6838	hsa-mir-17-5p	HCT116	100 nM, 24hr	MiRNA overexp.	Rosetta/Merck Human 44k 1.1 MA	Linsley
GSE6838	hsa-mir-192	DLD1	25 nM, 24hr	MiRNA overexp.	Rosetta/Merck Human 44k 1.1 MA	Linsley
GSE6838	hsa-mir-192	HCT116	100 nM, 24hr	MiRNA overexp.	Rosetta/Merck Human 44k 1.1 MA	Linsley
GSE6838	hsa-mir-20	DLD1	25 nM, 24hr	MiRNA overexp.	Rosetta/Merck Human 44k 1.1 MA	Linsley
GEO ID	Mirna	Cell line	Condition	Experiment design	Platform	Reference
GSE6838	hsa-mir-20	HCT116	100 nM, 24hr	MiRNA overexp.	Rosetta/Merck Human 44k 1.1 MA	Linsley
GSE6838	hsa-mir-215	DLD1	25 nM, 24hr	MiRNA overexp.	Rosetta/Merck Human 44k 1.1 MA	Linsley
GSE6838	hsa-mir-215	HCT116	100 nM, 24hr	MiRNA overexp.	Rosetta/Merck Human 44k 1.1 MA	Linsley
GSE6838	hsa-mir-106b	DLD1	25 nM, 24hr	MiRNA overexp.	Rosetta/Merck Human 44k 1.1 MA	Linsley
GSE6838	hsa-mir-106b	HCT116	100 nM, 6hr	MiRNA overexp.	Rosetta/Merck Human 44k 1.1 MA	Linsley
GSE6838	hsa-mir-106b	HCT116	100 nM, 10hr	MiRNA overexp.	Rosetta/Merck Human 44k 1.1 MA	Linsley
GSE6838	hsa-mir-106b	HCT116	22hr	MiRNA overexp.	Rosetta/Merck Human 44k 1.1 MA	Linsley
GSE6838	hsa-mir-106b	HCT116	100 nM, 22hr	MiRNA overexp.	Rosetta/Merck Human 44k 1.1 MA	Linsley
GSE6838	hsa-mir-106b	HCT116	25 nM, 24hr	MiRNA overexp.	Rosetta/Merck Human 44k 1.1 MA	Linsley
GSE6838	hsa-mir-106b	HCT116	100 nM, 24hr	MiRNA overexp.	Rosetta/Merck Human 44k 1.1 MA	Linsley
GSE6838	hsa-mir-16	DLD1	25 nM, 24hr	MiRNA overexp.	Rosetta/Merck Human 44k 1.1 MA	Linsley
GSE6838	hsa-mir-16	HCT116	100 nM, 6hr	MiRNA overexp.	Rosetta/Merck Human 44k 1.1 MA	Linsley
GSE6838	hsa-mir-16	HCT116	100 nM, 10hr	MiRNA overexp.	Rosetta/Merck Human 44k 1.1 MA	Linsley
GSE6838	hsa-mir-16	HCT116	100 nM, 14hr	MiRNA overexp.	Rosetta/Merck Human 44k 1.1 MA	Linsley
GEO ID	Mirna	Cell line	Condition	Experiment design	Platform	Reference
GSE6838	hsa-mir-16	HCT116	100 nM, 24hr	MiRNA overexp.	Rosetta/Merck Human 44k 1.1 MA	Linsley
GSE70831	hsa-mir-26b	BEAS_2B	0hr	MiRNA overexp.	Illumina HiSeq 2000	Chen
GSE70831	hsa-mir-26b	BEAS_2B	TNFa, 6hr	MiRNA overexp.	Illumina HiSeq 2000	Chen
GSE70831	hsa-mir-26b	BEAS_2B	0hr	MiRNA	Illumina HiSeq 2000	Chen
				inh.
GSE70831	hsa-mir-26b	BEAS_2B	TNFa, 6hr	MiRNA	Illumina HiSeq 2000	Chen
				inh.
GSE13105	hsa-mir-192	HCT116	25 nM, 10hr	MiRNA overexp.	Rosetta/Merck Human 44k 1.1 MA	Georges
GSE13105	hsa-mir-192	HCT116	25 nM, 24hr	MiRNA overexp.	Rosetta/Merck Human 44k 1.1 MA	Georges
GSE13105	hsa-mir-215	HCT116	25 nM, 10hr	MiRNA overexp.	Rosetta/Merck Human 44k 1.1 MA	Georges
GSE13105	hsa-mir-215	HCT116	25 nM, 24hr	MiRNA overexp.	Rosetta/Merck Human 44k 1.1 MA	Georges
GSE18625	hsa-mir-145	DLD1	50 nM, 24hr	MiRNA overexp.	Affymetrix HG U133 Plus 2.0 MA	Gregersen
GSE29760	hsa-mir-1	HCT116	100 pM, 48hr	MiRNA overexp.	Agilent-014850 WHG 4x44K G4112F MA	Suzuki
GSE14537	hsa-mir-7	HEK293	lysate	MiRNA overexp.	Affymetrix HG U133 Plus 2.0 MA	Hausser
GSE14537	hsa-mir-7	HEK293	AGO2-IP	MiRNA overexp.	Affymetrix HG U133 Plus 2.0 MA	Hausser
MA = microarray, EB = expression beadchip, overexp. = overexpression, inh. = inhibition, HG = Human Genome, WHG = Whole Human Genome.

## Sheet: Prostate cancer
b) Prostate cancer
GEO ID	Mirna	Cell line	Condition	Experiment design	Platform	Reference
GSE11701	hsa-mir-205	DU145	20 nM, 72hr	MiRNA overexp.	Illumina human	Gandellini
					Ref-8 v2.0 EB
GSE66038	hsa-mir-29b	LNCaP	72hr	MiRNA overexp.	Affymetrix Human Gene 1.0 ST	Takayama
GSE66038	hsa-mir-29b	DU145	72hr	MiRNA overexp.	Affymetrix Human Gene 1.0 ST	Takayama
GSE45620	hsa-mir-135a	LNCaP	50 nM, 24hr	MiRNA overexp.	Agilent-026652 WHG MA 4x44K v2	Kroiss
GSE45620	hsa-mir-135a	LNCaP	50 nM, 48hr	MiRNA overexp.	Agilent-026652 WHG MA 4x44K v2	Kroiss
GSE58295	hsa-mir-145	PC3	8hr	MiRNA overexp.	Agilent-014850 WHG MA 4x44K G4112F	Ozen
GSE58295	hsa-mir-145	PC3	16hr	MiRNA overexp.	Agilent-014850 WHG MA 4x44K G4112F	Ozen
GSE58295	hsa-mir-145	PC3	24hr	MiRNA overexp.	Agilent-014850 WHG MA 4x44K G4112F	Ozen
GSE45627	hsa-mir-221	PC3	10 nmol/l	MiRNA overexp.	Affymetrix HG U133 Plus 2.0	Kneitz
GSE51053	hsa-mir-224	PC3	20 nM, 48hr	MiRNA overexp.	Affymetrix Human Gene 1.0 ST	Kristensen
GSE51053	hsa-mir-224	DU145	20 nM, 48hr	MiRNA overexp.	Affymetrix Human Gene 1.0 ST	Kristensen
GSE51053	hsa-mir-452	PC3	20 nM, 48hr	MiRNA overexp.	Affymetrix Human Gene 1.0 ST	Kristensen
GSE51053	hsa-mir-452	DU145	20 nM, 48hr	MiRNA overexp.	Affymetrix Human Gene 1.0 ST	Kristensen
GSE47657	hsa-mir-145	PC3	n/a	MiRNA overexp.	Agilent-028004 SurePrint G3 Human 8x60K MA	Kinoshita
GEO ID	Mirna	Cell line	Condition	Experiment design	Platform	Reference
GSE47657	hsa-mir-145	DU145	n/a	MiRNA overexp.	Agilent-028004 SurePrint G3 Human GE 8x60K MA	Kristensen
GSE47657	hsa-mir-145	LNCaP	n/a	MiRNA overexp.	Agilent-028004 SurePrint G3 Human GE 8x60K MA	Kristensen
GSE47657	hsa-mir-23b	PC3	n/a	MiRNA overexp.	Agilent-028004 SurePrint G3 Human GE 8x60K MA	Kristensen
GSE47657	hsa-mir-24	PC3	n/a	MiRNA overexp.	Agilent-028004 SurePrint G3 Human GE 8x60K MA	Kristensen
GSE47657	hsa-mir-27b	PC3	n/a	MiRNA overexp.	Agilent-028004 SurePrint G3 Human GE 8x60K MA	Kristensen
GSE47657	hsa-mir-143	PC3	n/a	MiRNA overexp.	Agilent-039494 SurePrint G3 Human GE v2 8x60K MA	Kristensen
GSE47657	hsa-mir-143	DU145	n/a	MiRNA overexp.	Agilent-039494 SurePrint G3 Human GE v2 8x60K MA	Kristensen
GSE37119	hsa-mir-222	PC3	n/a	MiRNA overexp.	Agilent-026652 WHG 4x44K v2	Fuse
GSE37119	hsa-mir-31	PC3	n/a	MiRNA overexp.	Agilent-026652 WHG 4x44K v2	Fuse
GSE34893	hsa-mir-106b	LNCaP	30 nM, 24hr	MiRNA overexp.	Affymetrix Human Genome U133A 2.0	Hudson
GSE24782	hsa-mir-145	PC3	n/a	MiRNA overexp.	Agilent-026652 WHG 4x44K v2	Nohata
GSE24782	hsa-mir-145	DU145	n/a	MiRNA overexp.	Agilent-026652 WHG 4x44K v2	Nohata
GSE31620	hsa-mir-206	LNCaP	30 nM, 24hr	MiRNA overexp.	Affymetrix HG U133A 2.0	Hudson
GSE31620	hsa-mir-1	LNCaP	30 nM, 24hr	MiRNA overexp.	Affymetrix HG U133A 2.0	Hudson
GEO ID	Mirna	Cell line	Condition	Experiment design	Platform	Reference
GSE31620	hsa-mir-27b	LNCaP	30 nM, 24hr	MiRNA overexp.	Affymetrix HG U133A 2.0	Hudson
GSE26332	hsa-mir-99a	C4-2	48hr	MiRNA overexp.	Affymetrix HG U133 Plus 2.0	Sun
GSE57820	hsa-mir-135b	LNCaP	20 nM, 12hr	MiRNA overexp.	Illumina HumanHT-12 V4.0 EB	Aakula
GSE57820	hsa-mir-135b	LNCaP	20 nM, 24hr	MiRNA overexp.	Illumina HumanHT-12 V4.0 EB	Aakula
GSE57820	hsa-mir-135b	LNCaP	20 nM, 36hr	MiRNA overexp.	Illumina HumanHT-12 V4.0 EB	Aakula
GSE36801	hsa-mir-31	LNCaP	50 nM, 48hr	MiRNA overexp.	Illumina HumanHT-12 V4.0 EB	Lin
GSE17315	hsa-mir-130a	LNCaP	48hr	MiRNA overexp.	Affymetrix Human Genome U133A 2.0	Boll
GSE17315	hsa-mir-205	LNCaP	48hr	MiRNA overexp.	Affymetrix Human Genome U133A 2.0	Boll
MA = microarray, EB = expression beadchip, overexp. = overexpression, inh. = inhibition, HG = Human Genome, WHG = Whole Human Genome.
