# Supplementary material for: MiR-192, miR-200c and miR-17 are fibroblast-mediated inhibitors of colorectal cancer invasion
Source: Oncotarget. 2018 Oct 30;9(85):35559–80. doi: 10.18632/oncotarget.26263 (PMC6238973; doi:10.18632/oncotarget.26263)
Supplement: Supplementary file 4 [file oncotarget-09-35559-s004.xls]

## Sheet: Supplementary Tabe 5
Supplementary Table 5: Used gene-specific primer pairs for qPCR experiments.
Gene	Forward Primer 5‘-3‘	Reverse Primer 5‘-3‘
DST	GATGCAGATCCGAAAACCCCT	CTCAGTGCGGTCCAGTTGTA
ETS1	GATAGTTGTGATCGCCTCACC	GTCCTCTGAGTCGAAGCTGTC
FBN1	TTTAGCGTCCTACACGAGCC	CCATCCAGGGCAACAGTAAGC
FBNL5	CTCACTGTTACCATTCTGGCTC	GACTGGCGATCCAGGTCAAAG
FGF2	AGTGTGTGCTAACCGTTACCT	ACTGCCCAGTTCGTTTCAGTG
FN1	CGGTGGCTGTCAGTCAAAG	AAACCTCGGCTTCCTCCATAA
FSCN1	CTGCTACTTTGACATCGAGTGG	GGGCGGTTGATGAGCTTCA
GAPDH	GAGTCAACGGATTTGGTCGT	TTGATTTTGGAGGGATCTCG
HMBS	ATGTCTGGTAACGGCAATGC	CCTGTGGTGGACATAGCAATGA
HPRT	ATTGTTTTCTCCTTCCAGCACC	ACAAGAAGTGTCACCCTAGCC
ITGAV	ATCTGTGAGGTCGAAACAGGA	TGGAGCATACTCAACAGTCTTTG
ITGB1	CAAGAGAGCTGAAGACTATCCCA	TGAAGTCCGAAGTAATCCTCCT
KDR	GTGATCGGAAATGACACTGGAG	CATGTTGGTCACTAACAGAAGCA
LAMC1	ACTGCCACTGACATCAGAGTA	GCTTGCGTGTCCATTACATTTAC
LOXL2	AGGACATTCGGATTCGAGCC	CTTCCTCCGTGAGGCAAAC
MMP2	CACCCTGGAGCGAGGGTAC	CTGATTAGCTGTAGAGCTGAAGGC
NCAM1	GGCATTTACAAGTGTGTGGTTAC	TTGGCGCATTCTTGAACATGA
PLOD1	GGTCATTCTCTTCGCAGACAG	CCACCGGATACTTGGTCTCCA
PXDN	AGGATACCTAGTGGAGCATTTGA	CGAATCTGGGTCCAAAGTTTCTA
RPL19	GGCACATGGGCATAGGTAAG	CCATGAGAATCCGCTTGTTT
SERPINH1	TGCTAGTCAACGCCATGTTCT	ATAGGACCGAGTCACCATGAA
SPARC	TGAGGTATCTGTGGGAGCTAATC	CCTTGCCGTGTTTGCAGTG
TBP	TATAATCCCAAGCGGTTTGC	CACAGCTCCCCACCATATTC
TGFB1	CTAATGGTGGAAACCCACAACG	TATCGCCAGGAATTGTTGCTG
TIMP2	GCTGCGAGTGCAAGATCAC	TGGTGCCCGTTGATGTTCTTC
UBC	CGGTGAACGCCGATGATTAT	ATCTGCATTGTCAAGTGACGA
