# Supplementary material for: MiR-192, miR-200c and miR-17 are fibroblast-mediated inhibitors of colorectal cancer invasion
Source: Oncotarget. 2018 Oct 30;9(85):35559–80. doi: 10.18632/oncotarget.26263 (PMC6238973; doi:10.18632/oncotarget.26263)
Supplement: Supplementary file 5 [file oncotarget-09-35559-s005.xls]

## Sheet: Supplementary Tabe 6
Supplementary Table 6: Predicted or validated miRNA binding sites of candidate house-keeping genes.
mir-200c-3p
Gene	miRmap	TarBase	RNA-22HSA	PicTar	TargetScan	miRanda	miRWalk	PITA
GAPDH	---	Yes (qPCR)	---	---	---	---	---	---
RPL19	---	---	---	---	---	---	---	---
TBP	Yes	Yes (IP)	---	Yes	Yes	---	---	---
HMBS	---	---	---	---	---	---	Yes	---
HPRT1	---	---	---	---	---	Yes	---	---
UBC	---	---	---	---	---	---	---	---
ACTB	---	---	---	---	---	---	---	---
mir-17-5p
Gene	miRmap	TarBase	RNA-22HSA	PicTar	TargetScan	miRanda	miRWalk	PITA
GAPDH	---	Yes (Other)	---	---	---	---	---	---
RPL19	---	Yes (IP)	---	---	---	---	---	---
TBP	---	---	--	---	---	---	---	---
HMBS	---	---	--	---	---	Yes	---	---
HPRT1	---	---	--	---	---	---	---	Yes
UBC	Yes	Yes (IP)	--	---	Yes	---	---	---
ACTB	---	Yes (IP)	---	---	---	---	---	---
mir-192-5p
Gene	miRmap	TarBase	RNA-22HSA	PicTar	TargetScan	miRanda	miRWalk	PITA
GAPDH	---	Yes (IP)	---	---	---	---	---	---
RPL19	---	---	---	---	---	---	---	---
TBP	---	---	---	---	---	---	---	---
HMBS	---	---	Yes	---	---	---	---	---
HPRT1	---	---	---	---	---	Yes	---	---
UBC	---	---	Yes	---	---	---	---	---
ACTB	---	Yes (IP)	---	---	---	---	Yes	---
