# Supplementary material for: MiR-192, miR-200c and miR-17 are fibroblast-mediated inhibitors of colorectal cancer invasion
Source: Oncotarget. 2018 Oct 30;9(85):35559–80. doi: 10.18632/oncotarget.26263 (PMC6238973; doi:10.18632/oncotarget.26263)
Supplement: Supplementary file 6 [file oncotarget-09-35559-s006.xls]

## Sheet: colon_transfection_enrichment
Supplementary Table 7: Significance values of enrichment tests in miRNA transfection experiments.
mirna	lab	cell line	condition	p_value (lin)	p_value (pwl)	p_value (comb)
hsa-mir-1-2	GSE29760	HCT116	100 pM, 48hr	0.0183424	0.168246	0.0767445
hsa-mir-106a	GSE14831	HCT116	25 nM, 10hr	1.28383e-12	2.34435e-10	1.48317e-13
hsa-mir-106b	GSE14831	HCT116	25 nM, 10hr	1.60787e-17	2.55561e-17	2.4566e-19
hsa-mir-106b	GSE6838	DLD1	25 nM, 24hr	1.23876e-12	4.14337e-13	3.34478e-14
hsa-mir-106b	GSE6838	HCT116	100 nM, 10hr	8.38474e-09	3.47015e-09	2.43558e-09
hsa-mir-106b	GSE6838	HCT116	100 nM, 10hr	2.3522e-13	1.5005e-12	1.21445e-14
hsa-mir-106b	GSE6838	HCT116	22hr	8.71906e-18	3.74385e-17	1.8208e-19
hsa-mir-106b	GSE6838	HCT116	100 nM, 22hr	1.74876e-09	9.55447e-09	7.29674e-10
hsa-mir-106b	GSE6838	HCT116	100 nM, 24hr	3.63653e-11	1.33521e-10	4.976e-12
hsa-mir-106b	GSE6838	HCT116	100 nM, 24hr	6.13821e-23	9.93652e-24	3.92666e-25
hsa-mir-106b	GSE6838	HCT116	25 nM, 24hr	1.23876e-12	4.14337e-13	3.34478e-14
hsa-mir-106b	GSE6838	HCT116	100 nM, 6hr	4.04034e-07	1.98519e-07	2.16546e-07
hsa-mir-145	GSE18625	DLD1	50 nM, 24hr	0.272686	0.667969	0.774986
hsa-mir-16-1	GSE6838	DLD1	25 nM, 24hr	6.71001e-05	2.53595e-06	3.30125e-07
hsa-mir-16-1	GSE6838	HCT116	100 nM, 10hr	7.34214e-05	2.1529e-05	2.81092e-06
hsa-mir-16-1	GSE6838	HCT116	100 nM, 10hr	0.00140573	0.00148092	0.000135216
hsa-mir-16-1	GSE6838	HCT116	100 nM, 14hr	1.87007e-05	5.0083e-07	6.12185e-08
hsa-mir-16-1	GSE6838	HCT116	100 nM, 24hr	0.008364	0.000846774	0.000594267
hsa-mir-16-1	GSE6838	HCT116	100 nM, 24hr	7.16899e-07	5.55735e-09	9.37946e-10
hsa-mir-16-1	GSE6838	HCT116	100 nM, 24hr	2.82017e-06	5.63487e-07	2.35393e-08
hsa-mir-16-1	GSE6838	HCT116	100 nM, 6hr	0.00274517	0.00019662	0.000160474
hsa-mir-16-2	GSE6838	DLD1	25 nM, 24hr	0.0050846	0.000541504	0.000138724
hsa-mir-16-2	GSE6838	HCT116	100 nM, 10hr	0.00980813	0.00443814	0.00427067
hsa-mir-16-2	GSE6838	HCT116	100 nM, 10hr	0.142031	0.0754365	0.0527789
hsa-mir-16-2	GSE6838	HCT116	100 nM, 14hr	0.0075085	8.23688e-05	4.42116e-05
hsa-mir-16-2	GSE6838	HCT116	100 nM, 24hr	0.151446	0.0330358	0.0428141
hsa-mir-16-2	GSE6838	HCT116	100 nM, 24hr	7.97642e-06	4.90483e-05	5.77517e-07
hsa-mir-16-2	GSE6838	HCT116	100 nM, 24hr	0.00563055	0.000470591	0.000276865
hsa-mir-16-2	GSE6838	HCT116	100 nM, 6hr	0.0177447	0.0115026	0.0071811
hsa-mir-17	GSE20745	HUVEC	10 nM, 24hr	7.07119e-12	2.37496e-11	7.28522e-13
hsa-mir-17	GSE14831	HCT116	25 nM, 10hr	5.08117e-05	0.000380292	2.98805e-05
hsa-mir-17	GSE14831	HCT116	25 nM, 10hr	1.10144e-29	2.33761e-25	6.66028e-32
hsa-mir-17	GSE40408	HEK293T	200 pM, 24hr	0.227401	0.129245	0.173394
hsa-mir-17	GSE6838	DLD1	25 nM, 24hr	1.12897e-14	2.48536e-14	1.374e-15
hsa-mir-17	GSE6838	HCT116	100 nM, 24hr	1.31223e-21	5.79987e-21	8.68577e-23
hsa-mir-17	GSE40408	HEK293T	200 pM, 24hr	0.340597	0.160321	0.252041
hsa-mir-192	GSE13105	HCT116	25 nM, 10hr	2.11179e-35	2.85196e-32	5.08165e-36
hsa-mir-192	GSE13105	HCT116	25 nM, 24hr	1.15628e-63	2.67997e-56	3.51037e-65
hsa-mir-192	GSE6838	DLD1	25 nM, 24hr	5.56721e-30	1.20907e-27	9.78861e-31
hsa-mir-192	GSE6838	HCT116	100 nM, 24hr	5.26282e-44	3.8307e-40	1.73544e-44
hsa-mir-20a	GSE14831	HCT116	25 nM, 10hr	4.86155e-35	4.1675e-40	3.21313e-40
hsa-mir-20a	GSE6838	DLD1	25 nM, 24hr	1.85496e-19	1.62284e-22	9.60014e-23
hsa-mir-20a	GSE6838	HCT116	100 nM, 24hr	3.3111e-25	5.06113e-27	1.91578e-28
hsa-mir-20b	GSE14831	HCT116	25 nM, 10hr	1	1	1
hsa-mir-20b	GSE6838	DLD1	25 nM, 24hr	1	1	1
hsa-mir-20b	GSE6838	HCT116	100 nM, 24hr	1	1	1
hsa-mir-215	GSE13105	HCT116	25 nM, 10hr	1.15285e-08	2.75074e-11	1.12157e-12
hsa-mir-215	GSE13105	HCT116	25 nM, 24hr	5.53849e-12	2.46697e-13	2.81043e-15
hsa-mir-215	GSE6838	DLD1	25 nM, 24hr	5.01849e-05	5.59948e-06	1.03995e-06
hsa-mir-215	GSE6838	HCT116	100 nM, 24hr	8.82885e-10	1.69797e-11	4.31756e-13
hsa-mir-26b	GSE70831	BEAS_2B	0hr, antagomir	0.903757	0.946297	0.943365
hsa-mir-26b	GSE70831	BEAS_2B	TNFa, 6hr, antagomir	0.999998	0.99998	0.999997
hsa-mir-26b	GSE70831	BEAS_2B	0hr, mimic	0.999699	0.99997	0.999963
hsa-mir-26b	GSE70831	BEAS_2B	TNFa, 6hr, mimic	0.997664	0.993902	0.996363
hsa-mir-7-1	GSE14537	HEK293	AGO2-IP	0.887052	0.946102	0.957251
hsa-mir-7-1	GSE14537	HEK293	lysate	2.22005e-06	1.25374e-05	1.7683e-06
hsa-mir-7-2	GSE14537	HEK293	AGO2-IP	0.903542	0.998901	0.999305
hsa-mir-7-2	GSE14537	HEK293	lysate	0.000812245	3.92694e-07	1.94897e-05
hsa-mir-7-3	GSE14537	HEK293	AGO2-IP	0.987639	0.963916	0.987642
hsa-mir-7-3	GSE14537	HEK293	lysate	0.00725506	0.00964455	0.00492205

## Sheet: prostate_transfection_enrichmen
GEO ID	Mirna	Cell line	Condition	P-value (lin)	P-value (pwl)	P-value (comb)
GSE31620	hsa-mir-1-1	LNCaP	30 nM, 24hr	1.15976e-12	1.77769e-12	1.98535e-14
GSE31620	hsa-mir-1-2	LNCaP	30 nM, 24hr	4.3435e-14	2.25832e-14	4.16039e-16
GSE34893	hsa-mir-106b	LNCaP	30 nM, 24hr	0.151809	0.0685265	0.0676058
GSE17315	hsa-mir-130a	LNCaP	48hr	0.37958	0.313445	0.336337
GSE45620	hsa-mir-135a-1	LNCaP	50 nM, 24hr	0.0569867	0.0243853	0.0323145
GSE45620	hsa-mir-135a-1	LNCaP	50 nM, 48hr	0.541151	0.357066	0.407931
GSE45620	hsa-mir-135a-2	LNCaP	50 nM, 24hr	0.268947	0.268947	0.268947
GSE45620	hsa-mir-135a-2	LNCaP	50 nM, 48hr	0.421589	0.421589	0.421589
GSE57820	hsa-mir-135b	LNCaP	20 nM, 12hr	0.812707	0.788954	0.812707
GSE57820	hsa-mir-135b	LNCaP	20 nM, 24hr	0.549563	0.52748	0.549563
GSE57820	hsa-mir-135b	LNCaP	20 nM, 36hr	0.532519	0.487046	0.532519
GSE47657	hsa-mir-143	DU145	n/a	0.868648	0.77934	0.879127
GSE47657	hsa-mir-143	PC3	n/a	0.674383	0.520423	0.659797
GSE24782	hsa-mir-145	DU145	n/a	0.897043	0.922378	0.943176
GSE24782	hsa-mir-145	PC3	n/a	0.998145	0.997074	0.999196
GSE47657	hsa-mir-145	DU145	n/a	8.03082e-07	1.21941e-07	6.40362e-08
GSE47657	hsa-mir-145	LNCaP	n/a	0.00257628	0.00191321	0.000516664
GSE47657	hsa-mir-145	PC3	n/a	9.93588e-05	0.000243432	5.37404e-05
GSE58295	hsa-mir-145	PC3	16hr	0.877295	0.901627	0.879613
GSE58295	hsa-mir-145	PC3	24hr	0.777992	0.769628	0.734591
GSE58295	hsa-mir-145	PC3	8hr	0.032123	0.0256039	0.0170869
GSE11701	hsa-mir-205	DU145	20 nM, 72hr	1	0.00321524	0.00321524
GSE17315	hsa-mir-205	LNCaP	48hr	0.0987771	0.561562	0.561562
GSE31620	hsa-mir-206	LNCaP	30 nM, 24hr	1	1	1
GSE45627	hsa-mir-221	PC3	10 nmol/l	0.0021465	0.0020673	0.000540852
GSE37119	hsa-mir-222	PC3	n/a	0.0114263	0.00366807	0.00518897
GSE51053	hsa-mir-224	DU145	20 nM, 48hr	3.306e-05	1.21367e-06	6.28314e-07
GSE51053	hsa-mir-224	PC3	20 nM, 48hr	0.986972	0.999934	0.99996
GSE47657	hsa-mir-23b	PC3	n/a	0.356701	0.55035	0.619392
GSE47657	hsa-mir-24-1	PC3	n/a	0.109677	0.148413	0.24614
GSE47657	hsa-mir-24-2	PC3	n/a	0.00483384	0.047577	0.00299298
GSE31620	hsa-mir-27b	LNCaP	30 nM, 24hr	0.00220558	0.0106403	0.00220558
GSE47657	hsa-mir-27b	PC3	n/a	0.0205758	0.102745	0.0205758
GSE66038	hsa-mir-29b-1	DU145	72hr	7.45338e-06	4.26552e-05	5.51018e-06
GSE66038	hsa-mir-29b-1	LNCaP	72hr	3.23402e-14	1.09807e-13	1.06909e-14
GSE66038	hsa-mir-29b-2	DU145	72hr	1.64987e-05	7.73171e-06	1.82122e-05
GSE66038	hsa-mir-29b-2	LNCaP	72hr	1.3008e-15	2.21702e-14	1.26736e-15
GSE36801	hsa-mir-31	LNCaP	50 nM, 48hr	0.506901	0.639914	0.639914
GSE37119	hsa-mir-31	PC3	n/a	0.872271	0.986206	0.986206
GSE51053	hsa-mir-452	DU145	20 nM, 48hr	0.0895549	0.0895549	0.0895549
GSE51053	hsa-mir-452	PC3	20 nM, 48hr	0.135523	0.135523	0.135523
GSE26332	hsa-mir-99a	C4-2	48hr	0.953653	0.879432	0.879432
