# Supplementary material for: MiR-192, miR-200c and miR-17 are fibroblast-mediated inhibitors of colorectal cancer invasion
Source: Oncotarget. 2018 Oct 30;9(85):35559–80. doi: 10.18632/oncotarget.26263 (PMC6238973; doi:10.18632/oncotarget.26263)
Supplement: Supplementary file 7 [file oncotarget-09-35559-s007.xls]

## Sheet: MSI_immune_miRNA_down_target_ge
Supplementary Table 8: Enriched gene sets per miRNA, grouped by colorectal cancer subgroups and expression direction.
Mirna	GO ID	GO Term	Category	P-value	Genes
hsa-mir-335	GO:0043065	positive regulation of apoptotic process	apoptosis	0.00259	ADAM8,BCL6,CD14,CYLD,DAP,FGD2,FGD4,JAK2,LCK,LILRB1,LTK,NLRC4,NTSR1,PML,SLC9A3R1,SPDEF,TIAM1
hsa-mir-362	GO:0042981	regulation of apoptotic process	apoptosis	0.0038	CTGF,CYLD,ICAM1,IL6ST,LILRB1,NACC2,NR3C1,SOD2,TWIST1
hsa-mir-335	GO:0046579	positive regulation of Ras protein signa...	cell activation	0.0017	COL3A1,CSF1,RASGRP1
hsa-mir-148a	GO:0007155	cell adhesion	cell adhesion	0.0039	BCL2L11,CCDC80,CYP1B1,ITGA5,MAFB,SERPINE1
hsa-mir-335	GO:0007155	cell adhesion	cell adhesion	0.00096	ADAM8,ADGRE1,AJAP1,APLP1,BCL6,BTN3A1,CD226,CD33,CD8A,CD96,CERCAM,CITED2,CLDN7,COL15A1,COL3A1,COL6A1,CRTAM,CSF1,CYLD,FBLN2,GCNT2,HLA-DMA,HLA-DRB1,HLA-DRB5,HOXD3,ICAM1,IL6ST,ITGA10,ITGB2,ITGB4,JAK2,KIAA1462,KLRK1,LCK,LILRB1,LILRB2,MAFB,MFGE8,MMP14,PLXNC1,PML,PTK2B,PTPRJ,PTPRU,PVRL2,RASGRP1,SELPLG,SIGLEC5,SLA2,SOX13,SPN,SPP1,THEMIS2,TIAM1,TNC,TRPV4,WISP1
hsa-mir-497	GO:0051782	negative regulation of cell division	cell cycle	7e-05	BUB1,BUB3,E2F7
hsa-mir-497	GO:0000910	cytokinesis	cell cycle	0.0047	BIRC5,E2F7,KIF23
hsa-mir-362	GO:0045597	positive regulation of cell differentiat...	cell differentiation	0.00279	CTGF,EHD2,IL6ST,LILRB2,SMAD2,TNFSF4,TWIST1,ZBTB46
hsa-mir-362	GO:0032456	endocytic recycling	cell maintenance	0.00063	ARL4C,EHD2,EPG5
hsa-mir-335	GO:0030334	regulation of cell migration	cell migration	0.00187	ADAM8,C5AR1,CITED2,COL3A1,CSF1,CXCL16,GCNT2,ICAM1,IL6R,JAK2,KLRK1,MMP14,NRP1,PLA2G7,PLXND1,PTK2B,PTPRJ,PTPRU,SLC9A3R1,TFF2
hsa-mir-362	GO:0001667	ameboidal-type cell migration	cell migration	0.00208	ADAM9,SRGAP2,TWIST1
hsa-mir-552	GO:0030334	regulation of cell migration	cell migration	0.0036	CCBE1,MYO1F,PLXND1
hsa-mir-362	GO:0060021	palate development	developmental process	0.00063	FZD2,SMAD2,TWIST1
hsa-mir-362	GO:0051960	regulation of nervous system development	developmental process	0.00203	FZD2,IL6ST,NTM,SRGAP2
hsa-mir-335	GO:0006954	inflammatory response	immune system process	5.7e-06	ADAM8,AK7,APOL2,BCL6,C5AR1,C8G,CD14,CSF1,GGT5,HLA-DRB1,HLA-DRB5,ICAM1,IL6R,IL6ST,ITGB2,JAK2,LIPA,NLRC4,OSMR,PLA2G7,PTAFR,RASGRP1,SERPING1,SPN,SPP1,TFF2,THEMIS2,TLR1
hsa-mir-335	GO:0002250	adaptive immune response	immune system process	6.4e-05	ADGRE1,BCL6,BTN3A1,BTN3A3,C1QA,C8G,CD226,CD8A,GCNT3,HLA-DMA,HLA-DRB1,HLA-DRB5,ICAM1,IL18BP,IL6ST,JAK2,KLRK1,LILRA3,LILRB1,LILRB2,LILRB4,LILRB5,PTK2B,PVRL2,RNF19B,SERPING1,SLA2,SPN
hsa-mir-335	GO:0019882	antigen processing and presentation	immune system process	6.7e-05	CD8A,CTSD,HLA-DMA,HLA-DRB1,HLA-DRB5,ICAM1,LILRB2,MARCH1
hsa-mir-335	GO:0060333	interferon-gamma-mediated signaling path...	immune system process	0.0004	CIITA,GBP2,HLA-DRB1,HLA-DRB5,ICAM1,IRF2,JAK2,OAS2,PML,PTAFR,TRIM22
hsa-mir-335	GO:0030217	T cell differentiation	immune system process	0.00117	ADAM8,BCL6,CD8A,CYLD,HLA-DMA,LCK,LILRB2,MAFB,RASGRP1,SOX13,SPN
hsa-mir-335	GO:0045089	positive regulation of innate immune res...	immune system process	0.00205	ADAM8,CD14,CD226,COLEC12,CRTAM,CYLD,ITGB2,KLRK1,NLRC4,PVRL2,RASGRP1,TLR1
hsa-mir-335	GO:0045576	mast cell activation	immune system process	0.00234	CD226,PVRL2,RASGRP1
hsa-mir-335	GO:0097529	myeloid leukocyte migration	immune system process	0.00247	ADAM8,C5AR1,CSF1,IL6R,ITGB2,PLA2G7,PTK2B,SPP1
hsa-mir-335	GO:2001179	regulation of interleukin-10 secretion	immune system process	0.00301	HLA-DRB1,HLA-DRB5,LILRB1,TNFRSF9
hsa-mir-335	GO:0050852	T cell receptor signaling pathway	immune system process	0.00364	BTN3A1,HLA-DRB1,HLA-DRB5,LCK,PTPRJ,THEMIS2
hsa-mir-335	GO:0032680	regulation of tumor necrosis factor prod...	immune system process	0.00364	CD14,JAK2,LILRB1,POMC,RASGRP1,SPN,TLR1
hsa-mir-335	GO:0045824	negative regulation of innate immune res...	immune system process	0.00482	LILRB1,SERPINB9,SERPING1,TRAFD1
hsa-mir-362	GO:0045580	regulation of T cell differentiation	immune system process	0.00063	CYLD,LILRB2,TNFSF4
hsa-mir-362	GO:0002285	lymphocyte activation involved in immune...	immune system process	0.00308	CLEC4D,ICAM1,LILRB1,TNFSF4
hsa-mir-335	GO:0060402	calcium ion transport into cytosol	localization/transport	0.00137	ATP2B4,CLIC2,LCK,NTSR1,PML,PTK2B
hsa-mir-181d	GO:0044282	small molecule catabolic process	metabolic process	0.003	ENO1,GOT1,PGAM1
hsa-mir-335	GO:1901137	carbohydrate derivative biosynthetic pro...	metabolic process	0.00165	APLP1,CYTL1,EDEM1,FUT11,GALNT12,GALNT5,GCNT2,GCNT3,HRH2,HS3ST3B1,HSPG2,NPC1,OAS2,PTK2B,SLC17A5,ST8SIA4,UGCG,UST
hsa-mir-335	GO:1903522	regulation of blood circulation	miscellaneous	0.00087	ATP2B4,CLIC2,ECE1,HRH2,ICAM1,JAK2,SLC1A1
hsa-mir-335	GO:0051240	positive regulation of multicellular org...	miscellaneous	0.00443	ADAM8,ARNTL,ARX,BCL6,BMP1,C5AR1,CD14,CITED2,CRTAM,CSF1,CTHRC1,ETV5,GCNT2,HLA-DMA,HOXD3,HRH2,ICAM1,IL6R,IL6ST,JAK2,LCK,LILRB2,LTK,NRP1,PML,PTK2B,RASGRP1,SLC1A1,SPN,SPP1,TENM4,TIAM1,TLR1,WWTR1
hsa-mir-362	GO:0007267	cell-cell signaling	miscellaneous	0.00315	CTGF,FZD2,IRS1,LILRB2,SMAD2,WISP1
hsa-mir-362	GO:0051240	positive regulation of multicellular org...	miscellaneous	0.00339	ADAM9,CTGF,ICAM1,IL6ST,LILRB2,SMAD2,TIGIT,TNFSF4,TWIST1,ZBTB46
hsa-mir-335	GO:0050804	modulation of synaptic transmission	nervous system process	0.00059	HRH2,NTSR1,PTK2B
hsa-mir-335	GO:0031103	axon regeneration	nervous system process	0.00094	JAK2,SPP1,TNC
hsa-mir-335	GO:0048812	neuron projection morphogenesis	nervous system process	0.00396	ARX,COL3A1,COL6A1,ETV1,ITGA10,JAK2,MAP2,NR4A2,NRP1,PLXNC1,PLXND1,RASGRP1,RASGRP3,SPP1,ST8SIA4,TIAM1
hsa-mir-148a	GO:0007169	transmembrane receptor protein tyrosine ...	receptor signaling	0.0039	BCL2L11,GPRC5A,IRS1,ITGA5
hsa-mir-335	GO:0007166	cell surface receptor signaling pathway	receptor signaling	0.00026	ADGRE1,ARNTL,BCL2A1,BCL6,BTN3A1,C5AR1,CD14,CD226,CD37,CD8A,CIITA,CITED2,CMTM3,COL3A1,CSF1,CTHRC1,CYLD,FGD2,FGD4,GBP2,GCNT2,GEM,HLA-DRB1,HLA-DRB5,HOXD3,ICAM1,IFIT1,IL21R,IL6R,IL6ST,IRF2,ISG20,ITGA10,ITGB2,ITGB4,JAK2,KLRC1,LCK,LILRB1,LILRB2,LILRB5,LTK,MATK,NRP1,OAS2,OSMR,PLXNC1,PLXND1,PML,PTAFR,PTK2B,PTPRJ,PTPRU,RASGRP1,RASGRP3,RSPO3,SLA2,SLC9A3R1,SPN,STAT2,TFF2,THEMIS2,TIAM1,TRIM22,WISP1,WWTR1,XAF…
hsa-mir-335	GO:0007186	G-protein coupled receptor signaling pat...	receptor signaling	0.00477	ADGRE1,APLP1,ATP2B4,C5AR1,FPR1,GNGT2,HRH2,JAK2,NTSR1,POMC,PSAP,PTAFR,SLC9A3R1,TENM1
hsa-mir-362	GO:0007166	cell surface receptor signaling pathway	receptor signaling	0.00182	ADAM9,CD82,CLEC4D,CTGF,CYLD,FZD2,ICAM1,IL6ST,IRS1,LILRB1,LILRB2,MESDC2,PIAS1,SMAD2,SS18,TNFSF4,WISP1
hsa-mir-362	GO:0014070	response to organic cyclic compound	response to stimuli	0.00427	ADAM9,CTGF,ICAM1,KYNU,NR3C1,SMAD2

## Sheet: MSI_immune_miRNA_up_target_gene
Mirna	GO ID	GO Term	Category	P-value	Genes
hsa-mir-155	GO:0019395	fatty acid oxidation	metabolic process	0.0029	ACOX1,MAPK14,PCCA
hsa-mir-223	GO:0000122	negative regulation of transcription fro...	transcription	0.0033	FOXO3,SATB1,SP3

## Sheet: Canonical_miRNA_down_target_gen
Mirna	GO ID	GO Term	Category	P-value	Genes
hsa-mir-615	GO:0042384	cilium assembly	miscellaneous	0.0026	CEP250,DNAAF5,E2F4
hsa-mir-132	GO:0034470	ncRNA processing	transcription	0.00024	INTS8,RPL7,RRS1
hsa-mir-132	GO:0019083	viral transcription	transcription	0.00053	RPL7,RPS5,TCEB1
hsa-mir-132	GO:0042254	ribosome biogenesis	translation	0.00024	RPL7,RPS5,RRS1
hsa-mir-132	GO:0006412	translation	translation	0.00277	EIF2S3,RPL7,RPS5

## Sheet: Canonical_miRNA_up_target_genes
Mirna	GO ID	GO Term	Category	P-value	Genes
hsa-mir-148a	GO:0001525	angiogenesis	angiogenesis	0.0024	CYP1B1,ITGA5,ROCK1,SERPINE1
hsa-mir-17	GO:0001525	angiogenesis	angiogenesis	3.3e-05	CAV1,CCL5,HIF1A,ITGB1,PRKCB,TNFSF12
hsa-mir-19b-2	GO:0060688	regulation of morphogenesis of a branchi...	angiogenesis	0.00173	ESR1,SIX4,TGFB1
hsa-mir-20a	GO:0048010	vascular endothelial growth factor recep...	angiogenesis	0.00143	CAV1,CRK,HIF1A,JAK1,PRKCB
hsa-mir-20a	GO:0048514	blood vessel morphogenesis	angiogenesis	0.00387	CAV1,CCL5,HIF1A,ITGB1,PRKCB,SGPL1
hsa-mir-30b	GO:0001763	morphogenesis of a branching structure	angiogenesis	0.00462	BCL2,CSF1,GNA13,PRDM1,SOCS3
hsa-mir-92a-2	GO:0001568	blood vessel development	angiogenesis	0.00492	COL18A1,ITGA5,NKX3-1,RNH1,TYMP
hsa-mir-17	GO:2000811	negative regulation of anoikis	apoptosis	0.00057	BCL2,CAV1,ITGB1,MCL1
hsa-mir-17	GO:1901214	regulation of neuron death	apoptosis	0.00073	BCL2,BCL2L11,CCL5,EGLN3,HIF1A,MCL1,OPTN,PICALM,STAT3
hsa-mir-17	GO:1904019	epithelial cell apoptotic process	apoptosis	0.00392	FAS,ICAM1,TCF7L2
hsa-mir-335	GO:0043065	positive regulation of apoptotic process	apoptosis	0.00259	ADAM8,AKAP13,ANXA1,ARRB1,BCL6,BMP2,CD14,CYLD,DAP,FGD2,FGD4,GSN,JAK2,LCK,LGALS9,LILRB1,LTK,NLRC4,NLRP1,NTSR1,PLEKHF1,PML,RASSF6,RPS6KA2,SCIN,SPDEF,TIAM1,TXNIP
hsa-mir-362	GO:0042981	regulation of apoptotic process	apoptosis	0.0038	CTGF,CYLD,EGR3,ETS1,ICAM1,IL6ST,LILRB1,NACC2,NR3C1,PIK3CG,SOD2,TWIST1
hsa-mir-92a-2	GO:2000351	regulation of endothelial cell apoptotic...	apoptosis	0.00308	COL18A1,GATA3,ICAM1
hsa-mir-17	GO:0007259	JAK-STAT cascade	cell activation	0.00012	CAV1,CCL5,SOCS6,STAT3
hsa-mir-17	GO:0046578	regulation of Ras protein signal transdu...	cell activation	0.00149	CRK,GBF1,ITGB1,NOTCH2,PSD3
hsa-mir-30b	GO:0000186	activation of MAPKK activity	cell activation	0.00262	GNAI2,JAK1,RASGRP3
hsa-mir-335	GO:0046579	positive regulation of Ras protein signa...	cell activation	0.0017	ARRB1,COL3A1,CSF1,RASGRP1
hsa-mir-17	GO:0007162	negative regulation of cell adhesion	cell adhesion	0.0025	ACER2,BMP2,CYLD,MYO1F,PRKAR1A,SOCS6,TGFB1
hsa-mir-335	GO:0016337	single organismal cell-cell adhesion	cell adhesion	0.0014	ADAM8,ANXA1,BCL6,BMP2,BTLA,BTN3A1,CCR2,CD276,CD8A,CERCAM,CHRFAM7A,CITED2,CYLD,DSC2,DTX1,EFNA5,ESAM,FOXP1,GCNT2,GSN,HLA-DMA,HLA-DRB1,HLA-DRB5,ICAM1,IL6ST,ITGB2,JAK2,KIF13B,KLF4,KLRK1,LCK,LGALS9,LILRB1,LILRB2,MAFB,PDE5A,PTPRU,RASGRP1,ROCK1,RUNX2,SELPLG,SLA2,SOX13,SPN,TESPA1,TRPV4
hsa-mir-362	GO:0098742	cell-cell adhesion via plasma-membrane a...	cell adhesion	0.00308	ICAM1,MYADM,TIGIT
hsa-mir-362	GO:0098602	single organism cell adhesion	cell adhesion	0.00426	CHRFAM7A,CLEC4D,CYLD,EFNA5,EGR3,ICAM1,IL6ST,LILRB1,LILRB2,MYADM,NTM,PEAK1,PIK3CG,SRGAP2,TIGIT,TNFSF4
hsa-mir-559	GO:0034332	adherens junction organization	cell adhesion	0.003	EFNA5,RAB8B,VCL
hsa-mir-92a-2	GO:0098742	cell-cell adhesion via plasma-membrane a...	cell adhesion	0.00128	ICAM1,ITGA5,NPTN
hsa-mir-17	GO:0042692	muscle cell differentiation	cell differentiation	0.0024	BCL2,BMP2,ITGB1,KDM6B,PDLIM5,PRKAR1A,TCF7L2,TGFB1,TMOD3
hsa-mir-17	GO:0045165	cell fate commitment	cell differentiation	0.00379	BCL2,BMP2,ITGB1,MCL1,NOTCH2,SMAD4,TCF7L2
hsa-mir-17	GO:0045446	endothelial cell differentiation	cell differentiation	0.00392	ICAM1,KDM6B,SMAD4
hsa-mir-19b-2	GO:0045446	endothelial cell differentiation	cell differentiation	0.00088	BTG1,HEG1,PDE4D,RAP1B,S1PR2,SMAD4
hsa-mir-20a	GO:0045165	cell fate commitment	cell differentiation	0.00171	BCL2,BMP2,ITGB1,MCL1,SMAD4,TCF7L2
hsa-mir-20a	GO:0001837	epithelial to mesenchymal transition	cell differentiation	0.00226	BMP2,FLNA,HIF1A,SMAD4,TCF7L2
hsa-mir-224	GO:0030855	epithelial cell differentiation	cell differentiation	0.0032	BCL2,MITF,SMAD4,TXNIP
hsa-mir-362	GO:0045597	positive regulation of cell differentiat...	cell differentiation	0.00279	CTGF,EGR3,EHD2,ETS1,IL6ST,KCTD11,LILRB2,MYADM,SMAD2,SYT17,TNFSF4,TWIST1,ZBTB46
hsa-mir-362	GO:0022604	regulation of cell morphogenesis	cell differentiation	0.00431	CYLD,ICAM1,MYADM,SMAD2,SYT17,TWIST1
hsa-mir-92a-2	GO:0045669	positive regulation of osteoblast differ...	cell differentiation	1.4e-05	CD276,FAM20C,IL6ST,TP63
hsa-mir-92a-2	GO:0030855	epithelial cell differentiation	cell differentiation	0.00454	COL18A1,CTSB,FAM20C,GATA3,ICAM1,KLF2,MSN,MYO5A,PAFAH1B1,TP63
hsa-mir-101-2	GO:0044802	single-organism membrane organization	cell maintenance	0.00373	BCL2L11,PAFAH1B1,TOR1AIP2,VAPA
hsa-mir-362	GO:0032456	endocytic recycling	cell maintenance	0.00063	ARL4C,EHD2,EPG5
hsa-mir-17	GO:0030336	negative regulation of cell migration	cell migration	1.1e-05	ADARB1,BCL2,PTGER4,STAT3,TGFB1
hsa-mir-335	GO:0030334	regulation of cell migration	cell migration	0.00187	ABHD2,ADAM8,ATP8A1,BMP2,C5AR1,CCL26,CCR2,CITED2,COL3A1,CSF1,CXCL16,FOXP1,GCNT2,GSN,HMOX1,ICAM1,IL6R,JAK2,KLF4,KLRK1,LGALS9,MACF1,MMP14,NRP1,NUMB,PDE4D,PLA2G7,PLXND1,PTPRJ,PTPRU,SASH1,TFF2
hsa-mir-362	GO:0001667	ameboidal-type cell migration	cell migration	0.00208	EGR3,ETS1,NR2F2,SRGAP2,TWIST1
hsa-mir-552	GO:0030334	regulation of cell migration	cell migration	0.0036	CCBE1,MYO1F,PLXND1,SGK1,SYNJ2BP
hsa-mir-769	GO:0016477	cell migration	cell migration	0.0036	ARSB,ITGB1,PEAK1,TIAM1
hsa-mir-92a-2	GO:0030010	establishment of cell polarity	cell migration	0.00185	GATA3,MSN,PAFAH1B1
hsa-mir-196a-1	GO:0009888	tissue development	developmental process	0.0047	ANXA1,FLNA,ITGAV,PALLD,VCL
hsa-mir-196a-2	GO:0009887	organ morphogenesis	developmental process	0.0012	HOXD8,NOTCH2,NR3C1,SIX4,SMAD2,VEGFC
hsa-mir-196a-2	GO:0010720	positive regulation of cell development	developmental process	0.00207	CPEB3,FLNA,SMAD2,SPEN,VEGFC
hsa-mir-19b-2	GO:0010256	endomembrane system organization	developmental process	0.00323	CLIP1,NDEL1,NDRG1,P2RY1,RAB5B,RAB8B,REEP3,TGFB1,TMEM59,VPS4B
hsa-mir-20a	GO:0061515	myeloid cell development	developmental process	0.00069	PAFAH1B1,PIP4K2A,TMOD3,ZNF385A
hsa-mir-20a	GO:0035295	tube development	developmental process	0.00312	BCL2,BCL2L11,BMP2,CDKN1A,CLMP,CRISPLD2,DLC1,EPHA4,HIF1A,SMAD4
hsa-mir-20a	GO:0010256	endomembrane system organization	developmental process	0.00371	ATL3,ATP8B2,CAV1,DNAJC28,FCHO2,GBF1,ITGB1,PAFAH1B1,PRKCB,RAB12,RAB5B,REEP3,TMEM127,ZNF385A
hsa-mir-29a	GO:0001655	urogenital system development	developmental process	0.00385	FBN1,TET2,WWTR1
hsa-mir-30b	GO:0032835	glomerulus development	developmental process	0.00048	BCL2,MYO1E,WWTR1
hsa-mir-30b	GO:0022612	gland morphogenesis	developmental process	0.00262	BCL2,CSF1,MSN
hsa-mir-30b	GO:0035295	tube development	developmental process	0.0041	BCL2,CRISPLD2,CSF1,GNA13,PRDM1,WWTR1
hsa-mir-362	GO:0051960	regulation of nervous system development	developmental process	0.00203	FZD2,IL6ST,KCTD11,NTM,SRGAP2,SYT17
hsa-mir-362	GO:0048705	skeletal system morphogenesis	developmental process	0.00208	CTGF,SMAD2,TWIST1
hsa-mir-92a-1	GO:0042476	odontogenesis	developmental process	0.00365	ADAMTS1,FAM20C,MYO5A,PAX9,TP63
hsa-mir-17	GO:0032963	collagen metabolic process	extracellular matrix process	0.00232	HIF1A,ITGB1,TGFB1
hsa-mir-29a	GO:0030199	collagen fibril organization	extracellular matrix process	0.00044	COL3A1,COL5A2,LOX,P3H1,SERPINH1
hsa-mir-29a	GO:0022617	extracellular matrix disassembly	extracellular matrix process	0.00068	COL3A1,COL5A2,FBN1
hsa-mir-29a	GO:0032963	collagen metabolic process	extracellular matrix process	0.00167	COL3A1,COL5A2,P3H1,SERPINH1,TRAM2
hsa-mir-224	GO:0001558	regulation of cell growth	growth	0.0015	ADNP2,BCAR1,BCL2,DPYSL2,SMAD4
hsa-mir-92a-2	GO:0040036	regulation of fibroblast growth factor r...	growth	0.00308	FAM20C,GATA3,NPTN
hsa-mir-17	GO:0051384	response to glucocorticoid	humoral response	0.00269	ATP2B1,BCL2,CAV1,CCL5,CDKN1A,CPS1,FAS,TGFB1
hsa-mir-19b-2	GO:0051384	response to glucocorticoid	humoral response	0.00094	FAS,NR3C1,SOCS3,TGFB1
hsa-mir-335	GO:0031958	corticosteroid receptor signaling pathwa...	humoral response	0.00301	ARNTL,JAK2,PER1
hsa-mir-17	GO:0002460	adaptive immune response based on somati...	immune system process	0.0004	B2M,BTN3A2,BTN3A3,FAS,ICAM1,TGFB1
hsa-mir-17	GO:0006954	inflammatory response	immune system process	0.00076	BMP2,CCL5,HIF1A,ICAM1,KDM6B,PER1,PTGER4,SEMA7A,STAT3,TGFB1
hsa-mir-188	GO:0030217	T cell differentiation	immune system process	0.00079	CYLD,IL2RA,TXK
hsa-mir-196a-2	GO:0006954	inflammatory response	immune system process	0.00207	ANXA1,OLR1,SLC11A1,SP100
hsa-mir-196b	GO:0030099	myeloid cell differentiation	immune system process	0.0027	FAS,GFI1,TGFBR3
hsa-mir-20a	GO:0045087	innate immune response	immune system process	0.00048	AGO1,B2M,BCL2,CAV1,CCL5,CDKN1A,CRK,CYLD,IRF2,JAK1,KLRD1,MYO1F,RNF19B,TNRC6B,TRIM8,TXNIP
hsa-mir-20a	GO:0019221	cytokine-mediated signaling pathway	immune system process	0.00374	B2M,CAV1,CCL5,HIF1A,IRF2,JAK1,PAFAH1B1,SMAD4,STAT3,TRIM8
hsa-mir-30b	GO:0045087	innate immune response	immune system process	0.00227	APOBEC3F,BCL2,C3,CLEC7A,CSF1,JAK1,MAPK8,PPP3CB,RASGRP3,SIGLEC14,SOCS3
hsa-mir-30b	GO:0038095	Fc-epsilon receptor signaling pathway	immune system process	0.00262	JAK1,MAPK8,PPP3CB,RASGRP3
hsa-mir-335	GO:0006954	inflammatory response	immune system process	5.7e-06	ADAM8,AK7,ANXA1,APOL2,BCL6,BMP2,C5AR1,CCL26,CCR2,CD14,CD276,CHRFAM7A,CSF1,FOXP1,GGT5,HLA-DRB1,HLA-DRB5,HMOX1,ICAM1,IFI16,IL6R,IL6ST,ITGB2,JAK2,KDM6B,KLF4,LGALS9,LIPA,NLRC4,NLRP1,OSMR,PER1,PLA2G7,PTAFR,RASGRP1,SERPINA3,SERPING1,SPN,SPP1,TFF2,THEMIS2,TLR1
hsa-mir-335	GO:0002250	adaptive immune response	immune system process	6.4e-05	ADGRE1,BCL6,BTLA,BTN3A1,BTN3A3,C1QA,CCR2,CD226,CD27,CD8A,GCNT3,HLA-DMA,HLA-DRB1,HLA-DRB5,ICAM1,IL18BP,IL6ST,JAK2,KLRK1,LILRA1,LILRA3,LILRB1,LILRB2,LILRB4,LILRB5,LYST,PVRL2,RNF19B,SERPING1,SLA2,SPN
hsa-mir-335	GO:0019882	antigen processing and presentation	immune system process	6.7e-05	CD8A,CTSD,HLA-DMA,HLA-DRB1,HLA-DRB5,ICAM1,LILRB2,MARCH1,RAB3B,RAB5B,SEC24D
hsa-mir-335	GO:0060333	interferon-gamma-mediated signaling path...	immune system process	0.0004	CIITA,GBP2,HLA-DRB1,HLA-DRB5,ICAM1,IRF2,JAK2,OAS2,PML,PTAFR,TRIM22,TRIM8
hsa-mir-335	GO:0042269	regulation of natural killer cell mediat...	immune system process	0.00059	CD226,CRTAM,KLRK1,LGALS9,LILRB1,PVRL2,RASGRP1,SERPINB9
hsa-mir-335	GO:0042130	negative regulation of T cell proliferat...	immune system process	0.00094	BTLA,CD276,HLA-DRB1,HLA-DRB5,LGALS9,LILRB1,LILRB2,PDE5A,SPN
hsa-mir-335	GO:0030217	T cell differentiation	immune system process	0.00117	ADAM8,ANXA1,BCL6,CD8A,CYLD,DTX1,FOXP1,HLA-DMA,LCK,LGALS9,LILRB2,MAFB,RASGRP1,RUNX2,SOX13,SPN,TESPA1
hsa-mir-335	GO:0045089	positive regulation of innate immune res...	immune system process	0.00205	ADAM8,CD14,CD226,COLEC12,CRTAM,CYLD,IFI16,ITGB2,KLRK1,MEF2A,NFKBIA,NLRC4,PLCG2,PVRL2,RASGRP1,RPS6KA2,TLR1
hsa-mir-335	GO:0045576	mast cell activation	immune system process	0.00234	CD226,HMOX1,LGALS9,NDRG1,PVRL2,RASGRP1
hsa-mir-335	GO:0031295	T cell costimulation	immune system process	0.00234	BTLA,HLA-DRB1,HLA-DRB5,KLRK1,LCK,SPN
hsa-mir-335	GO:0097529	myeloid leukocyte migration	immune system process	0.00247	ADAM8,C5AR1,CCL26,CCR2,CSF1,IL6R,ITGB2,PDE4D,PLA2G7,SPP1
hsa-mir-335	GO:2001179	regulation of interleukin-10 secretion	immune system process	0.00301	HLA-DRB1,HLA-DRB5,LGALS9,LILRB1,TNFRSF9
hsa-mir-335	GO:0050852	T cell receptor signaling pathway	immune system process	0.00364	BTN3A1,HLA-DRB1,HLA-DRB5,LCK,NFKBIA,PDE4D,PLCG2,PTPRJ,TESPA1,THEMIS2
hsa-mir-335	GO:0032680	regulation of tumor necrosis factor prod...	immune system process	0.00364	CCR2,CD14,CHRNA7,FOXP1,JAK2,LGALS9,LILRB1,POMC,RASGRP1,SPN,TLR1
hsa-mir-335	GO:0045824	negative regulation of innate immune res...	immune system process	0.00482	IFI16,LGALS9,LILRB1,SERPINB9,SERPING1,TRAFD1
hsa-mir-335	GO:0050853	B cell receptor signaling pathway	immune system process	0.00482	CD38,CMTM3,LCK,PLCG2
hsa-mir-339	GO:0030098	lymphocyte differentiation	immune system process	0.0032	AXL,BCL6,SPI1
hsa-mir-362	GO:0045580	regulation of T cell differentiation	immune system process	0.00063	CYLD,EGR3,LILRB2,TNFSF4
hsa-mir-362	GO:0042098	T cell proliferation	immune system process	0.0026	IL6ST,LILRB1,LILRB2,PIK3CG,TNFSF4
hsa-mir-362	GO:0002285	lymphocyte activation involved in immune...	immune system process	0.00308	CD180,CLEC4D,ICAM1,LILRB1,TNFSF4
hsa-mir-362	GO:0032675	regulation of interleukin-6 production	immune system process	0.00308	CHRFAM7A,LILRB2,TNFSF4,TWIST1
hsa-mir-425	GO:0030099	myeloid cell differentiation	immune system process	0.0033	MAFB,PIP4K2A,SH3PXD2A,WASF2
hsa-mir-548f-1	GO:0030099	myeloid cell differentiation	immune system process	0.00056	FOXP1,PAFAH1B1,SCIN,TNFRSF11A
hsa-mir-92a-2	GO:0002456	T cell mediated immunity	immune system process	0.00114	C10orf54,GATA3,HLA-E,ICAM1
hsa-mir-92a-2	GO:0002526	acute inflammatory response	immune system process	0.00258	GATA3,ICAM1,IL6ST,OSMR
hsa-mir-92a-2	GO:0050777	negative regulation of immune response	immune system process	0.00308	C10orf54,DUSP10,HLA-E
hsa-mir-92a-2	GO:0050671	positive regulation of lymphocyte prolif...	immune system process	0.00463	CD276,HLA-E,IL6ST
hsa-mir-101-2	GO:1902582	single-organism intracellular transport	localization/transport	0.00069	ATP5B,BCL2L11,CDKN1A,DNAJC28,DYRK2,MPPE1,PAFAH1B1,VAPA
hsa-mir-17	GO:0045184	establishment of protein localization	localization/transport	0.00249	BCL2,BCL2L11,BTN3A2,CCL5,CDKN1A,CYLD,DYRK2,GBF1,GNPTAB,HIF1A,ITGB1,MCL1,OPTN,PAFAH1B1,PRKAR1A,PRKCB,PTGER4,RAB12,RAB42,RAB5B,RABEP1,RNF19B,RTN2,SCAMP2,SMAD4,STAT3,TCF7L2,TGFB1,TMED10,TXNIP,UGCG,ZFYVE9
hsa-mir-196a-2	GO:0060627	regulation of vesicle-mediated transport	localization/transport	0.00113	ANXA1,ITGAV,SLC11A1
hsa-mir-19b-2	GO:1903532	positive regulation of secretion by cell	localization/transport	0.00232	CD38,P2RY1,RAB2B,RAB8B,TGFB1,TLR2,VPS4B
hsa-mir-19b-2	GO:0060341	regulation of cellular localization	localization/transport	0.00301	B4GALT1,BCL2L11,CD38,EDEM1,EHD1,FOXP1,NDEL1,P2RY1,PDE4D,RAB2B,RAB8B,RASSF5,SLC9A1,SMAD4,STXBP4,TGFB1,TLR2,TMEM59,VPS4B
hsa-mir-19b-2	GO:0060627	regulation of vesicle-mediated transport	localization/transport	0.00453	B4GALT1,EHD1,EPN2,RAB2B,RAB5B,RAB8B,TGFB1,VPS4B
hsa-mir-20a	GO:1903533	regulation of protein targeting	localization/transport	0.0035	CDKN1A,CYLD,DYRK2,FLNA,SMAD4,UGCG
hsa-mir-20a	GO:0051924	regulation of calcium ion transport	localization/transport	0.00352	BCL2,CAV1,CCL5,GNB5,SARAF
hsa-mir-30b	GO:0042306	regulation of protein import into nucleu...	localization/transport	0.00362	DYRK2,PPP3CB,WWTR1
hsa-mir-335	GO:0051924	regulation of calcium ion transport	localization/transport	0.00454	AHNAK,CLIC2,ICAM1,LILRB1,LILRB2,NTSR1,P2RX4,PDE4D,PLCG2,PML
hsa-mir-362	GO:0051924	regulation of calcium ion transport	localization/transport	0.0006	ICAM1,LILRB1,LILRB2,PIK3CG
hsa-mir-374b	GO:0051050	positive regulation of transport	localization/transport	0.0023	ANKFY1,AVPR1A,MAPK8,RAB8B
hsa-mir-374b	GO:0060341	regulation of cellular localization	localization/transport	0.0023	AVPR1A,MAPK7,MAPK8,RAB8B,RASSF5,WWTR1
hsa-mir-374b	GO:0072594	establishment of protein localization to...	localization/transport	0.0026	MAPK7,MAPK8,RAB8B,TRPS1,WWTR1
hsa-mir-552	GO:0030001	metal ion transport	localization/transport	0.0036	PER1,SGK1,SLC25A37
hsa-mir-98	GO:0048260	positive regulation of receptor-mediated...	localization/transport	0.0041	ARRB1,PLCG2,SYNJ2BP
hsa-mir-101-2	GO:0046467	membrane lipid biosynthetic process	metabolic process	0.00195	MPPE1,SGPL1,VAPA
hsa-mir-17	GO:0009893	positive regulation of metabolic process	metabolic process	0.00474	ACER2,ARHGAP1,ARHGAP10,BCL2,BCL2L11,BMP2,CAP1,CAV1,CCL5,CDKN1A,CRK,DYRK2,EGLN3,EPHA4,ETV1,FAM129A,FAS,FBXL5,GBF1,HIF1A,HOXD3,ICAM1,ITGB1,JAK1,KAT2B,KDM6B,MAP3K12,MTF1,PER1,PICALM,PIP4K2A,POLR2A,PRKAR1A,PRKCB,PSD3,RAB12,RABEP1,RABGAP1L,RHOC,RNF19B,RUNX3,SEMA7A,SMAD4,STAT3,TADA2B,TCF7L2,TGFB1,TNFSF12,TNRC6B,TRIM8,VIM
hsa-mir-20a	GO:2000378	negative regulation of reactive oxygen s...	metabolic process	0.00336	BCL2,CAV1,HIF1A,STAT3
hsa-mir-30b	GO:0030148	sphingolipid biosynthetic process	metabolic process	0.00072	ACER3,PPM1L,VAPA
hsa-mir-335	GO:1901137	carbohydrate derivative biosynthetic pro...	metabolic process	0.00165	ADSSL1,AMPD3,APLP1,CCR2,CHST6,CYTL1,DPY19L2,EDEM1,FUT11,GALNT12,GALNT5,GCNT2,GCNT3,HRH2,HS3ST3B1,HSPG2,MGAT3,MUC4,NPC1,OAS2,SEC24D,SLC17A5,ST8SIA4,TET2,TK2,UGCG,UGDH,UST
hsa-mir-362	GO:0031331	positive regulation of cellular cataboli...	metabolic process	0.00199	IRS1,PIAS1,TNRC6B,TWIST1
hsa-mir-92a-1	GO:0006096	glycolytic process	metabolic process	0.00253	DDIT4,GAPDH,PGAM4,PKM
hsa-mir-98	GO:1901135	carbohydrate derivative metabolic proces...	metabolic process	0.0041	ADCY9,CANT1,CAP1,COX10,EDEM3,GCNT2,GNPTAB,HK2,SEC24A,SLC17A5,UST
hsa-mir-148a	GO:0009966	regulation of signal transduction	miscellaneous	0.0035	APC,BCL2L11,CYP1B1,GAS1,GNB5,GPRC5A,IRS1,ITGA5,S1PR2,SERPINE1
hsa-mir-17	GO:1902533	positive regulation of intracellular sig...	miscellaneous	0.00044	BCL2,BCL2L11,BMP2,C18orf32,CAV1,CCL5,CRK,EPHA4,ICAM1,JAK1,MAP3K12,MCL1,NACC2,NOTCH2,PRKCB,RHOC,SEMA7A,TCF7L2,TGFB1,TRIM8,ZNF385A
hsa-mir-17	GO:0043087	regulation of GTPase activity	miscellaneous	0.00161	ARHGAP1,ARHGAP10,CCL5,CRK,EPHA4,FICD,GBF1,ICAM1,ITGB1,PAFAH1B1,PSD3,RABEP1,RABGAP1L
hsa-mir-17	GO:1903524	positive regulation of blood circulation	miscellaneous	0.00232	CAV1,CPS1,ICAM1,KAT2B
hsa-mir-17	GO:0045860	positive regulation of protein kinase ac...	miscellaneous	0.00286	BMP2,CCL5,CDKN1A,CRK,EPHA4,JAK1,MAP3K12,PRKAR1A,TGFB1
hsa-mir-188	GO:0009967	positive regulation of signal transducti...	miscellaneous	0.00113	ADRB1,CYLD,FPR1,IL2RA,MAP2K4,SMAD2,TNFSF14,TXK
hsa-mir-19b-2	GO:0007165	signal transduction	miscellaneous	0.00148	ARHGAP1,ATP6V1B2,B4GALT1,BCL2L11,CASP10,CD38,CLIP1,CSNK1G1,CXCR6,EDEM1,EPN2,ESR1,FAS,FBXO8,FOXP1,GIT2,HHEX,KAT2B,KITLG,MEF2A,MIER1,NACC2,NDEL1,NDRG1,NPTN,NR3C1,P2RY1,PDE4D,PHLDA3,PLXNC1,PPP2R5E,PSAP,RAB2B,RAB5B,RAB8B,RAP1B,RASSF2,RASSF5,ROR1,S1PR2,SGK1,SLC9A1,SMAD4,SOCS3,STXBP4,TGFB1,TLR2,TNFAIP6,TNIP1,TOM1L2,ZFYVE9
hsa-mir-19b-2	GO:0023014	signal transduction by protein phosphory...	miscellaneous	0.00301	KITLG,MEF2A,P2RY1,PSAP,RASSF2,S1PR2,TGFB1,TNIP1
hsa-mir-19b-2	GO:0003008	system process	miscellaneous	0.00327	CD38,FAS,HEG1,KAT2B,MEF2A,P2RY1,PDE4D,RAB8B,SGK1,SLC9A1,SLMAP,TGFB1,TMOD3
hsa-mir-19b-2	GO:0023057	negative regulation of signaling	miscellaneous	0.00409	CD38,ESR1,FOXP1,HHEX,NR3C1,PHLDA3,RASSF2,S1PR2,SOCS3,TGFB1,TNIP1,ZFYVE9
hsa-mir-19b-2	GO:1902531	regulation of intracellular signal trans...	miscellaneous	0.00427	ARHGAP1,BCL2L11,CASP10,ESR1,FBXO8,KITLG,MIER1,NACC2,P2RY1,PDE4D,PHLDA3,PSAP,RASSF2,S1PR2,SLC9A1,SOCS3,TGFB1,TLR2,TNIP1
hsa-mir-20a	GO:0043087	regulation of GTPase activity	miscellaneous	0.00087	ARHGAP1,CCL5,CRK,DLC1,EPHA4,FICD,GBF1,ITGB1,PAFAH1B1,PSD3,RABEP1,RABGAP1L
hsa-mir-335	GO:1903522	regulation of blood circulation	miscellaneous	0.00087	ATP2B4,CD38,CHRFAM7A,CLIC2,DSC2,ECE1,HMOX1,HRH2,ICAM1,JAK2,MEF2A,P2RX4,PDE4D,PDE5A,SLC1A1
hsa-mir-335	GO:0051240	positive regulation of multicellular org...	miscellaneous	0.00443	ADAM8,ARNTL,ARX,BCL6,BMP1,BMP2,C5AR1,CCR2,CD101,CD14,CD27,CD276,CD38,CHRFAM7A,CHRNA7,CITED2,CPNE5,CRTAM,CSF1,CTHRC1,EPHA4,ETV5,FOXP1,GCNT2,HLA-DMA,HMOX1,HOXD3,HRH2,ICAM1,IFI16,IL6R,IL6ST,JAK2,LCK,LGALS9,LILRB2,LTK,MACF1,NFKBIA,NLRP1,NRP1,NUMB,PDE4D,PDE5A,PLCG2,PML,RASGRP1,RUNX2,SASH1,SCIN,SETX,SLC1A1,SPN,SPP1,SYT17,TENM4,TESPA1,TIAM1,TLR1,WWTR1
hsa-mir-361	GO:0050821	protein stabilization	miscellaneous	0.0039	NAPG,PFN1,PHB2
hsa-mir-362	GO:0007267	cell-cell signaling	miscellaneous	0.00315	CHRFAM7A,CTGF,EFNA5,EGR3,FZD2,IRS1,LILRB2,SMAD2,SYT17,WISP1
hsa-mir-362	GO:0051240	positive regulation of multicellular org...	miscellaneous	0.00339	CHRFAM7A,CTGF,EGR3,ETS1,ICAM1,IL6ST,KCTD11,LILRB2,SMAD2,SYT17,TIGIT,TNFSF4,TWIST1,ZBTB46
hsa-mir-548f-1	GO:0009306	protein secretion	miscellaneous	0.00095	FOXP1,GNPTAB,PAFAH1B1,RAB8B
hsa-mir-92a-2	GO:0046879	hormone secretion	miscellaneous	0.00383	EFNA5,GATA3,MYO5A,NKX3-1,RAB8B
hsa-mir-92a-2	GO:0051241	negative regulation of multicellular org...	miscellaneous	0.00495	ATP2B4,C10orf54,CD276,CTLA4,DUSP10,EPHA4,GATA3,KLF2,NKX3-1,PAFAH1B1,TP63
hsa-mir-95	GO:0023014	signal transduction by protein phosphory...	miscellaneous	0.0031	P2RY1,PER1,TLR6
hsa-mir-98	GO:0035556	intracellular signal transduction	miscellaneous	0.0032	ADCY9,ARRB1,C3,CANT1,CDKN1A,DOCK5,DYRK2,EPHA4,GCNT2,HERPUD1,IFI16,IL6R,MCF2L2,PLCG2,PTTG1IP,SCG2,SIPA1L2,SLC20A1,ST5,STK17B,SYNJ2BP,TNFSF10,TRAF3IP2
hsa-mir-98	GO:2000117	negative regulation of cysteine-type end...	miscellaneous	0.0036	ARRB1,FAS,HERPUD1,IFI16,TNFSF10
hsa-mir-98	GO:0009967	positive regulation of signal transducti...	miscellaneous	0.004	ARRB1,C3,CANT1,CDKN2B,EPHA4,FAS,GCNT2,IL6R,LGR4,SLC20A1,ST5,SYNJ2BP,TNFSF10,TRAF3IP2
hsa-mir-17	GO:0051493	regulation of cytoskeleton organization	muscle cell related process	0.00455	ADD1,CAV1,CRK,CYLD,FSCN1,ICAM1,LIMA1,MYO1F,PAFAH1B1,PTGER4,SLAIN2,TGFB1,TMOD3
hsa-mir-19b-2	GO:0030239	myofibril assembly	muscle cell related process	0.00256	MEF2A,SIX4,TMOD3
hsa-mir-20a	GO:0007015	actin filament organization	muscle cell related process	0.00162	ADD1,BCL2,DLC1,FLNA,LIMA1,PTGER4,TMOD3
hsa-mir-17	GO:0007411	axon guidance	nervous system process	0.00015	CAP1,EPHA4,ETV1,ITGB1,JAK1,RHOC,RUNX3,SEMA7A,SMAD4
hsa-mir-196a-1	GO:0031175	neuron projection development	nervous system process	0.0041	CPEB3,ITGAV,VCL
hsa-mir-20a	GO:0007411	axon guidance	nervous system process	3.5e-06	DPYSL2,EGR2,EPHA4,ETV1,ITGB1,JAK1,RHOC,RUNX3,SEMA7A,SMAD4
hsa-mir-20a	GO:0051899	membrane depolarization	nervous system process	0.00069	B2M,BCL2,CAV1
hsa-mir-20a	GO:0050769	positive regulation of neurogenesis	nervous system process	0.00143	BCL2,BMP2,CCL5,EPHA4,HIF1A,PAFAH1B1,SEMA7A
hsa-mir-20a	GO:0048011	neurotrophin TRK receptor signaling path...	nervous system process	0.00186	AGO1,BCL2L11,CDKN1A,CRK,JAK1,STAT3,TNRC6B
hsa-mir-30b	GO:0048011	neurotrophin TRK receptor signaling path...	nervous system process	0.00379	CASP3,JAK1,MAPK8,RASGRP3
hsa-mir-335	GO:0050804	modulation of synaptic transmission	nervous system process	0.00059	CACNA1A,CD38,CHRFAM7A,HRH2,NTSR1,RAB3B
hsa-mir-335	GO:0031103	axon regeneration	nervous system process	0.00094	EPHA4,JAK2,SPP1,TNC
hsa-mir-335	GO:0001508	action potential	nervous system process	0.00174	CACNA1A,CHRFAM7A,DSC2,NTSR1,P2RX4
hsa-mir-335	GO:0048812	neuron projection morphogenesis	nervous system process	0.00396	ARX,CACNA1A,COL3A1,COL6A1,CPNE5,DUSP5,EFNA5,EPHA4,ETV1,ITGA10,JAK2,KIF13B,MACF1,MAP2,MEF2A,NR4A2,NRP1,NUMB,PLXNC1,PLXND1,RASGRP1,RASGRP3,ROCK1,RPS6KA2,SPP1,ST8SIA4,SYT17,TIAM1,TNIK
hsa-mir-92a-2	GO:0014013	regulation of gliogenesis	nervous system process	0.00104	DUSP10,EPHA4,IL6ST
hsa-mir-20a	GO:0043123	positive regulation of I-kappaB kinase/N...	NFKB signaling	0.00143	C18orf32,FLNA,PRKCB,RHOC,TRAF3IP2,TRIM8
hsa-mir-17	GO:0008285	negative regulation of cell proliferatio...	proliferation	0.00164	ADARB1,BCL2,BMP2,CAV1,CDKN1A,KAT2B,NACC2,NOTCH2,PRKAR1A,RUNX3,SMAD4,STAT3,TGFB1,TMEM127
hsa-mir-19b-2	GO:0043254	regulation of protein complex assembly	protein modification	0.00323	ARPIN,BCL2L11,CLIP1,FAS,TGFB1,TMOD3,VPS4B
hsa-mir-148a	GO:0007169	transmembrane receptor protein tyrosine ...	receptor signaling	0.0039	BCL2L11,GPRC5A,IRS1,ITGA5,ROCK1,TXNIP
hsa-mir-17	GO:0007169	transmembrane receptor protein tyrosine ...	receptor signaling	0.00036	BCL2L11,BMP2,CAV1,CDKN1A,CRK,EPHA4,HIF1A,JAK1,PRKAR1A,PRKCB,SGPL1,STAT3,TGFB1,TNRC6B,TXNIP
hsa-mir-196a-2	GO:0007166	cell surface receptor signaling pathway	receptor signaling	0.00169	ANXA1,FLNA,ITGAV,NOTCH2,SIGLEC9,SMAD2,SP100,SPEN,VEGFC
hsa-mir-30b	GO:0007186	G-protein coupled receptor signaling pat...	receptor signaling	0.00104	C3,GNA13,GNAI2
hsa-mir-30b	GO:0007166	cell surface receptor signaling pathway	receptor signaling	0.00255	BCL2,CASP3,CD3D,CLEC7A,CSF1,CSNK1G1,DYRK2,GNAI2,IGSF6,IL21R,JAK1,LAX1,MAPK8,MYO1E,PPM1L,PPP3CB,PRDM1,RASGRP3,RNF138,SOCS3,WWTR1
hsa-mir-335	GO:0007166	cell surface receptor signaling pathway	receptor signaling	0.00026	ADGRE1,ADGRE3,AKAP13,ANXA1,ARNTL,ARRB1,BCL2A1,BCL6,BMP2,BTLA,BTN3A1,C5AR1,CCL26,CCR2,CD101,CD14,CD226,CD27,CD37,CD38,CD8A,CDKN1A,CIITA,CITED2,CMTM3,COL3A1,CSF1,CTHRC1,CYLD,DTX1,DUSP5,EFNA5,EPHA4,EPN2,FGD2,FGD4,GBP2,GCNT2,GEM,GLG1,GPR34,HLA-DRB1,HLA-DRB5,HMOX1,HOXD3,ICAM1,IFIT1,IL21R,IL6R,IL6ST,IRF2,ISG20,ITGA10,ITGB2,ITGB4,JAK2,KLF4,KLRC1,LCK,LILRA1,LILRB1,LILRB2,LILRB5,LTBP4,LTK,MACF1,MATK,MEF2A…
hsa-mir-335	GO:0007186	G-protein coupled receptor signaling pat...	receptor signaling	0.00477	ADGRE1,ADGRE3,ANO1,APLP1,ARRB1,ATP2B4,C5AR1,CACNA1A,CCL26,CCR2,FPR1,GNA14,GNGT2,GPR34,HRH2,JAK2,NTSR1,PDE4D,PDE6G,POMC,PSAP,PTAFR,RGS13,TENM1
hsa-mir-362	GO:0007166	cell surface receptor signaling pathway	receptor signaling	0.00182	CD180,CD82,CLEC4D,CRK,CTGF,CYLD,EFNA5,FZD2,ICAM1,IL6ST,IRS1,KCTD11,LILRB1,LILRB2,PIAS1,SMAD2,SS18,TNFSF4,TNRC6B,TSPAN14,WISP1
hsa-mir-92a-2	GO:0007166	cell surface receptor signaling pathway	receptor signaling	0.00441	ACTB,ADAMTS1,BCL9L,C10orf54,CAMK2A,CDK9,CTLA4,DDIT4,EFNA5,EPHA4,FAM20C,FAS,FLNA,GATA3,HLA-E,ICAM1,IL6ST,ITGA5,KAT2B,MACF1,MYO1C,NKX3-1,NPTN,NXN,OSBPL8,OSMR,PAFAH1B1,SLC27A1,TAX1BP3,TP63
hsa-mir-101-2	GO:1901654	response to ketone	response to stimuli	0.00116	CDKN1A,DUSP1,FOS
hsa-mir-17	GO:1901654	response to ketone	response to stimuli	0.00015	ATP2B1,CAV1,CCL5,CDKN1A,CPS1,TGFB1,TXNIP
hsa-mir-17	GO:0009612	response to mechanical stimulus	response to stimuli	0.00056	CAV1,ETV1,FAS,PTGER4,TXNIP
hsa-mir-17	GO:0097306	cellular response to alcohol	response to stimuli	0.00071	ATP2B1,CCL5,TGFB1
hsa-mir-17	GO:0032101	regulation of response to external stimu...	response to stimuli	0.00134	B2M,CAV1,CCL5,EPHA4,FXR2,GNB5,HIF1A,PER1,PIP4K2A,PTGER4,QSOX1,RAB12,SEMA7A,TGFB1
hsa-mir-17	GO:0034599	cellular response to oxidative stress	response to stimuli	0.00149	BCL2,CCL5,HIF1A,KAT2B,KDM6B,MCL1
hsa-mir-17	GO:0009749	response to glucose	response to stimuli	0.00223	HIF1A,ICAM1,TCF7L2,TGFB1,TXNIP
hsa-mir-17	GO:0071495	cellular response to endogenous stimulus	response to stimuli	0.0036	ATP2B1,BMP2,CAV1,CCL5,CDKN1A,CPS1,ICAM1,JAK1,KAT2B,PRKAR1A,PRKCB,SMAD4,STAT3,TGFB1,TNRC6B,ZFYVE9
hsa-mir-17	GO:0001666	response to hypoxia	response to stimuli	0.00491	BCL2,BMP2,CAV1,EGLN3,HIF1A,ICAM1,PRKCB,SMAD4,TGFB1
hsa-mir-196a-2	GO:0071495	cellular response to endogenous stimulus	response to stimuli	0.00068	ANXA1,CPEB3,NR3C1,RAB31,SMAD2
hsa-mir-196a-2	GO:0071310	cellular response to organic substance	response to stimuli	0.00117	ANXA1,CPEB3,NR3C1,RAB31,SMAD2,SP100,VEGFC
hsa-mir-19b-2	GO:0071495	cellular response to endogenous stimulus	response to stimuli	0.00096	ATP6V1B2,EHD1,ESR1,KAT2B,KITLG,NPTN,NR3C1,PDE4D,RAB8B,RAP1B,SLC9A1,SMAD4,SOCS3,STXBP4,TGFB1,TLR2,ZFYVE9
hsa-mir-19b-2	GO:0001666	response to hypoxia	response to stimuli	0.00128	CD38,EGLN3,ETS1,NDRG1,SLC9A1,SMAD4,SOCS3,TGFB1
hsa-mir-19b-2	GO:0010038	response to metal ion	response to stimuli	0.00323	FAS,MEF2A,NDRG1,SLC30A7
hsa-mir-19b-2	GO:0031347	regulation of defense response	response to stimuli	0.00325	ETS1,FOXP1,MEF2A,SOCS3,TGFB1,TLR2,TNFAIP6,TNIP1
hsa-mir-19b-2	GO:1901700	response to oxygen-containing compound	response to stimuli	0.00334	ATP6V1B2,BTG1,CD38,EDEM1,ESR1,ETS1,FOXP1,HHEX,KAT2B,KITLG,PDE4D,PSAP,RAB8B,RAP1B,SLC9A1,SOCS3,STXBP4,TGFB1,TLR2
hsa-mir-20a	GO:0032101	regulation of response to external stimu...	response to stimuli	0.00235	B2M,CAV1,CCL5,EPHA4,GNB5,HIF1A,PIP4K2A,PTGER4,QSOX1,RAB12,SEMA7A,TRAF3IP2
hsa-mir-20a	GO:0031669	cellular response to nutrient levels	response to stimuli	0.00374	ATP2B1,BCL2,CAV1,CCL5,HIF1A,MAP3K12,PIP4K2A,QSOX1,RAB12
hsa-mir-224	GO:0010033	response to organic substance	response to stimuli	0.0038	ADNP2,ANXA5,AP2M1,ARSB,BCAR1,BCL2,CXCR4,DPYSL2,GNB4,KRAS,MDM2,NPTN,SMAD4,TXNIP
hsa-mir-30d	GO:0032496	response to lipopolysaccharide	response to stimuli	0.00112	CXCL11,SERPINE1,SOCS3
hsa-mir-335	GO:0032101	regulation of response to external stimu...	response to stimuli	0.00022	ADAM8,BCL6,C5AR1,CCR2,CD276,CD37,CHRFAM7A,CLDN7,CSF1,EPHA4,FOXP1,IFIT1,IL6R,IL6ST,JAK2,KLF4,KLRK1,LCK,LGALS9,LILRB1,NLRP1,NPC1,NRP1,OSMR,PDE6G,PER1,PHYHIP,PLA2G7,PML,SASH1,SERPING1,SPN,SPP1,STAT2,TFF2,TNIK
hsa-mir-362	GO:0014070	response to organic cyclic compound	response to stimuli	0.00427	CHRFAM7A,CTGF,EGR3,ETS1,ICAM1,KYNU,NR2F2,NR3C1,PIK3CG,SMAD2
hsa-mir-374b	GO:0071495	cellular response to endogenous stimulus	response to stimuli	0.0038	AVPR1A,CDKN2B,MAPK7,NR3C1,RAB8B,WWTR1
hsa-mir-660	GO:0071407	cellular response to organic cyclic comp...	response to stimuli	0.00404	ADAMTS1,CAV1,KLF2
hsa-mir-92a-1	GO:0009605	response to external stimulus	response to stimuli	0.00117	ACTB,ADAMTS1,ALKBH5,ARNTL2,CD276,CMTM6,CTSB,CXCL16,DDIT4,DUSP10,EPHA4,FAM46A,FAS,GATA3,HLA-E,ICAM1,ITGA5,OSMR,PIK3AP1,PKM,PSMB6,SNRPD1,TXLNA,TYMP
hsa-mir-92a-1	GO:0097305	response to alcohol	response to stimuli	0.00477	ADAMTS1,CTSB,GATA3,ICAM1,KLF2,NKX3-1
hsa-mir-92a-2	GO:0097305	response to alcohol	response to stimuli	0.00209	ADAMTS1,CTSB,GATA3,ICAM1,KLF2,MSN,NKX3-1
hsa-mir-92a-2	GO:0006935	chemotaxis	response to stimuli	0.00229	ACTB,CAMK2A,CMTM6,CXCL16,EFNA5,EPHA4,GATA3,ITGA5,PIP5K1C,TLN1,TYMP
hsa-mir-92a-2	GO:1901654	response to ketone	response to stimuli	0.00303	ADAMTS1,KLF2,MSN,NKX3-1
hsa-mir-17	GO:0009611	response to wounding	wound healing	0.00452	ATP2B1,BCL2,CAP1,CAV1,CCL5,CRK,EPHA4,HIF1A,ITGB1,OPTN,PER1,PRKAR1A,PRKCB,PTGER4,RHOC,SEMA7A,TGFB1
hsa-mir-19b-2	GO:0030168	platelet activation	wound healing	0.00205	P2RY1,PSAP,RAP1B,TGFB1
hsa-mir-92a-1	GO:1903035	negative regulation of response to wound...	wound healing	0.00422	CD276,DUSP10,EPHA4,GATA3
hsa-mir-92a-2	GO:1903035	negative regulation of response to wound...	wound healing	0.00022	CD276,DUSP10,EPHA4,GATA3
hsa-mir-92a-2	GO:0042060	wound healing	wound healing	0.00255	ACTB,ATP2B4,FAM46A,FLNA,GATA3,ITGA5,MACF1,OPTN,PFN1,PIP5K1C,PKM,SH2B3,TFPI,TLN1
hsa-mir-92a-2	GO:0002576	platelet degranulation	wound healing	0.00308	FLNA,PFN1,TLN1
hsa-mir-98	GO:0030168	platelet activation	wound healing	0.0046	ARRB1,CAP1,PLCG2,VCL

## Sheet: Metabolic_miRNA_up_target_genes
Mirna	GO ID	GO Term	Category	P-value	Genes
hsa-mir-362	GO:0042981	regulation of apoptotic process	apoptosis	0.0038	ALDH1A3,CRLF1,CTGF,CXCL12,CYLD,ICAM1,IL6ST,KCNB1,LILRB1,NACC2,NR3C1,SOD2,TWIST1
hsa-mir-190	GO:0098609	cell-cell adhesion	cell adhesion	0.00099	IL6ST,L1CAM,NCAM2,NCK2,PCDH10,TMEM47
hsa-mir-625	GO:0010769	regulation of cell morphogenesis involve...	cell differentiation	0.0041	GDI1,ILK,NTRK3,WNT9B
hsa-mir-362	GO:0032456	endocytic recycling	cell maintenance	0.00063	ARL4C,EHD2,NDRG4
hsa-mir-200b	GO:0009888	tissue development	developmental process	0.0039	DLC1,FN1,FOXC1,MSN,SERPINH1,SOX17,TCF7L1,WWTR1,ZEB1,ZEB2,ZFPM2
hsa-mir-190	GO:0030198	extracellular matrix organization	extracellular matrix process	0.00246	CCDC80,COL8A1,MFAP5,RECK
hsa-mir-335	GO:0030217	T cell differentiation	immune system process	0.00117	ADAM8,BCL6,CD8A,CYLD,HLA-DMA,LILRB2,MAFB,RASGRP1,SPN,ZEB1
hsa-mir-335	GO:0030595	leukocyte chemotaxis	immune system process	0.00128	ADAM8,C5AR1,CSF1,FIGF,IL6R,ITGB2,PLA2G7,SPP1
hsa-mir-335	GO:0050852	T cell receptor signaling pathway	immune system process	0.00364	HLA-DRB1,HLA-DRB5,PTPRJ,THEMIS2
hsa-mir-335	GO:0045824	negative regulation of innate immune res...	immune system process	0.00482	LILRB1,SERPINB9,SERPING1,TRAFD1
hsa-mir-362	GO:1902107	positive regulation of leukocyte differe...	immune system process	0.00308	LILRB2,TNFSF4,ZBTB46
hsa-mir-335	GO:1901137	carbohydrate derivative biosynthetic pro...	metabolic process	0.00165	ADCYAP1,AKAP12,APLP1,CYTL1,FUT11,GALNT16,GCNT2,HRH2,HS3ST3B1,HSPG2,KERA,NECAB1,NPC1,OAS2,ST8SIA4,UGCG,UST,VIP
hsa-mir-362	GO:0031331	positive regulation of cellular cataboli...	metabolic process	0.00199	IRS1,RDX,TWIST1
hsa-mir-148a	GO:0009966	regulation of signal transduction	miscellaneous	0.0035	AAK1,ACVR1,BCL2L11,CYP1B1,GAS1,GNB5,GRIN2A,IGFBP5,IRS1,ITGA5,PRNP,S1PR2,SERPINE1,VAV2
hsa-mir-190	GO:0044703	multi-organism reproductive process	miscellaneous	0.00024	ADCYAP1,ATP2B4,CREBRF,HOXD10,NR3C1,QKI,RECK
hsa-mir-335	GO:1903522	regulation of blood circulation	miscellaneous	0.00087	ATP1B2,ATP2B4,CHRM2,CLIC2,ECE1,HRH2,ICAM1,POPDC2,PTPRM,SCN3B,VIP
hsa-mir-375	GO:0010628	positive regulation of gene expression	miscellaneous	0.0041	ANKRD1,CTGF,DNMT3B,FSTL3,MTDH,NELFCD,RHOQ,SAMD4A,TAF2,TRPS1,YAP1
hsa-mir-96	GO:0007165	signal transduction	miscellaneous	0.0047	ALK,ARL4C,CTSB,FOXO1,MITF,NOTCH2,SNAI2,VCAM1,ZEB1
hsa-mir-200a	GO:0030036	actin cytoskeleton organization	muscle cell related process	0.004	DLC1,GRB2,WASF3
hsa-mir-335	GO:0031103	axon regeneration	nervous system process	0.00094	NEFH,SPP1,TNC
hsa-mir-335	GO:0007616	long-term memory	nervous system process	0.00301	GRIA1,SHANK1,SLC17A7
hsa-mir-335	GO:0048812	neuron projection morphogenesis	nervous system process	0.00396	APBB1,COL3A1,COL6A1,DPYSL5,ETV1,FGF10,ITGA10,KL,LRRK2,MAP2,MMP2,NEFH,NGFR,NRK,NRP1,NRP2,PLXNA4,PLXNC1,PLXND1,PTPRM,RASGRP1,RASGRP3,SHANK1,SPP1,ST8SIA4,TIAM1
hsa-mir-335	GO:0003254	regulation of membrane depolarization	nervous system process	0.00482	FHL1,LRRK2,NGFR,NTSR1,SCN3B
hsa-mir-362	GO:0050803	regulation of synapse structure or activ...	nervous system process	0.00014	CLSTN3,GRIN2A,KCNB1
hsa-mir-362	GO:0030182	neuron differentiation	nervous system process	0.00429	CXCL12,FZD2,GRIN2A,IRS1,NDRG4,NTM,SRGAP2,TSPAN2

## Sheet: Stromal_miRNA_down_target_genes
Mirna	GO ID	GO Term	Category	P-value	Genes
hsa-mir-106a	GO:0001525	angiogenesis	angiogenesis	0.00014	CAV1,CLIC4,HIF1A,ITGB1,MYH9,PRKCB,PTGIS,RORA,TMEM100
hsa-mir-106b	GO:0001525	angiogenesis	angiogenesis	0.00307	CAV1,CD34,CLIC4,ELK3,HIF1A,ITGB1,MMP2,PRKCB,PTGIS,RORA,TGFBR2,TMEM100,TWIST1
hsa-mir-130b	GO:0001525	angiogenesis	angiogenesis	0.0026	ACVR1,CLIC4,EDN1,FGF1,ITGB1,PDGFA,PDGFRA,PRKCB,PTPRM,TBXA2R,TGFBR2,THBS2
hsa-mir-148a	GO:0001525	angiogenesis	angiogenesis	0.0024	ACVR1,CYP1B1,ITGA5,ROCK1,S1PR1,SERPINE1
hsa-mir-16-1	GO:0001525	angiogenesis	angiogenesis	0.00485	ANPEP,COL4A1,COL4A2,FGF2,FGFR1,HMOX1,KDR,NRP1,NRXN1,TMEM100,WNT5A
hsa-mir-17	GO:0001525	angiogenesis	angiogenesis	3.3e-05	CAV1,CCL5,CLIC4,ENPP2,EPAS1,HIF1A,ITGB1,MMP2,MYH9,PIK3CA,PRKCB,PTGIS,RORA,SEMA3E,TGFBR2,THBS1,TMEM100,TNFSF12
hsa-mir-29b-1	GO:0001525	angiogenesis	angiogenesis	0.00033	COL15A1,COL4A1,COL4A2,ENPP2,GNA13,ITGB1,LOXL2,MMP2,PDGFA,PDGFRA,PDGFRB,PIK3CG,SPARC
hsa-mir-29b-2	GO:0001525	angiogenesis	angiogenesis	0.0012	COL15A1,COL4A1,COL4A2,ENPP2,ITGB1,LOXL2,MMP2,PDGFRA,PDGFRB,PIK3CG,SPARC,TGFB2
hsa-mir-577	GO:0001525	angiogenesis	angiogenesis	0.00052	CLIC4,CTGF,FGF2,TAL1,VEGFC
hsa-mir-30c-1	GO:0060055	angiogenesis involved in wound healing	angiogenesis	0.00199	ETS1,ITGB3,PRCP
hsa-mir-93	GO:0060840	artery development	angiogenesis	0.00088	BMPR2,FOXC1,GLI3,LOXL1,PKD2,ZMIZ1
hsa-mir-29b-2	GO:0001568	blood vessel development	angiogenesis	0.00066	COL15A1,COL1A1,COL3A1,COL4A1,COL4A2,ENPP2,ITGB1,LOX,LOXL2,MMP2,PDGFB,PDGFRA,PDGFRB,PIK3CG,RECK,SPARC,TGFB2,ZMIZ1
hsa-mir-93	GO:0001570	vasculogenesis	angiogenesis	0.00088	CAV1,HEG1,QKI,TGFBR2,TMEM100,ZMIZ1
hsa-mir-103-2	GO:1904018	positive regulation of vasculature devel...	angiogenesis	0.0021	CYSLTR2,FGF2,PPP1R16B,TMEM100
hsa-mir-19a	GO:1904018	positive regulation of vasculature devel...	angiogenesis	0.00421	BTG1,ETS1,RAP1A,RAPGEF2,TGFBR2,THBS1
hsa-mir-30b	GO:0001763	morphogenesis of a branching structure	angiogenesis	0.00462	CSF1,FEM1B,FRS2,GNA13,IGF1,PRDM1,SOCS3
hsa-mir-19b-1	GO:0060688	regulation of morphogenesis of a branchi...	angiogenesis	0.00233	ESR1,GDNF,TGFB1
hsa-mir-19b-2	GO:0060688	regulation of morphogenesis of a branchi...	angiogenesis	0.00173	ESR1,GDNF,SIX4,TGFB1
hsa-mir-93	GO:0019229	regulation of vasoconstriction	angiogenesis	0.00101	BMPR2,CAV1,F2R,ICAM1
hsa-mir-421	GO:0008637	apoptotic mitochondrial changes	apoptosis	0.0021	IGF1,NPTX1,SOD2
hsa-mir-374b	GO:0097191	extrinsic apoptotic signaling pathway	apoptosis	0.0027	FEM1B,MLLT11,TRPS1
hsa-mir-362	GO:0043524	negative regulation of neuron apoptotic ...	apoptosis	0.00308	CRLF1,GDNF,SIX1,SOD2,UNC5B
hsa-mir-335	GO:0043065	positive regulation of apoptotic process	apoptosis	0.00259	ADAM8,AKAP13,APBB1,BCL6,CD14,CLIP3,CYLD,FGD2,FOXO1,GPER1,GSN,LILRB1,NGFR,NLRC4,NLRP1,NTSR1,P2RX1,PAK3,PLEKHF1,RPS6KA2,SEPT4,SFRP1,SOS2,TIAM1,TP53INP1,TXNIP,UNC5C
hsa-mir-130b	GO:0042981	regulation of apoptotic process	apoptosis	0.00484	ACVR1,BMP3,BNIP2,DLC1,EDN1,EGR2,ESR1,FOXO1,GAS1,HIP1,IGF1,ITGA1,ITGB1,JMY,KCNB1,MEIS3,MYOCD,NOTCH2,NR3C1,P2RX7,PDE3A,PRNP,RUNX3,SERINC3,SIX4,SOX4,TAOK1,TP53INP1,TXNIP,WNK3,ZMAT3
hsa-mir-182	GO:0042981	regulation of apoptotic process	apoptosis	0.0044	CHL1,CITED2,CYLD,DUSP1,FOXO1,MITF,NR3C1,PRKAA2,THBS1,TSC22D3
hsa-mir-362	GO:0042981	regulation of apoptotic process	apoptosis	0.0038	ALDH1A3,CRLF1,CTGF,CXCL12,CYLD,EGR3,ETS1,GDNF,ICAM1,IL6ST,KCNB1,LILRB1,NACC2,NR3C1,PIK3CG,REST,SIX1,SOD2,TAOK1,TWIST1,UNC5B,WNK3,WNT7A,WNT9A
hsa-mir-17	GO:1901214	regulation of neuron death	apoptosis	0.00073	BCL2L11,CCL5,CLU,DCC,F2R,HIF1A,KCNB1,MCL1,OPTN,PICALM,PIK3CA,STAT3
hsa-mir-30b	GO:0000186	activation of MAPKK activity	cell activation	0.00262	FRS2,GNAI2,PDGFRA,PDGFRB,RASGRP3,TAOK1
hsa-mir-17	GO:0007259	JAK-STAT cascade	cell activation	0.00012	CAV1,CCL5,F2R,IFNAR1,IFNAR2,LEPROT,PKD2,STAT3
hsa-mir-29b-1	GO:0048008	platelet-derived growth factor receptor ...	cell activation	0.0017	PDGFA,PDGFB,PDGFC,PDGFRA,PDGFRB,TXNIP
hsa-mir-15b	GO:0070374	positive regulation of ERK1 and ERK2 cas...	cell activation	0.0021	ABL2,FGF2,KDR
hsa-mir-26b	GO:0070374	positive regulation of ERK1 and ERK2 cas...	cell activation	0.0017	C3,C5AR1,CCL2,CCL7,FGF2,GCNT2,GPR183,PDGFRA
hsa-mir-335	GO:0046579	positive regulation of Ras protein signa...	cell activation	0.0017	COL3A1,CSF1,FGF10,NGFR,RASGRP1,SHOC2
hsa-mir-19b-1	GO:0007265	Ras protein signal transduction	cell activation	0.00314	ARHGAP1,ARHGEF26,RAB34,RAB5B,RAB8B,RAP1A
hsa-mir-190	GO:0050848	regulation of calcium-mediated signaling	cell activation	0.00102	ATP2B4,IGF1,L1CAM,RCAN2
hsa-mir-1277	GO:0070372	regulation of ERK1 and ERK2 cascade	cell activation	0.0043	ADCYAP1,IGF1,RAP1A
hsa-mir-148b	GO:0070372	regulation of ERK1 and ERK2 cascade	cell activation	0.00286	CCL17,CCL19,DUSP3,NOX4
hsa-mir-577	GO:0043408	regulation of MAPK cascade	cell activation	0.00307	CTGF,EPHA7,FGF2,SEMA7A
hsa-mir-16-1	GO:0007188	adenylate cyclase-modulating G-protein c...	cell activation	0.00258	FLNA,GLP2R,GNAL,GNG2,NPR3
hsa-mir-16-2	GO:0007188	adenylate cyclase-modulating G-protein c...	cell activation	0.00115	FLNA,GLP2R,GNAL,NPR3
hsa-mir-1277	GO:0007157	heterophilic cell-cell adhesion via plas...	cell adhesion	0.002	CADM1,CADM2,VCAM1
hsa-mir-130b	GO:0007156	homophilic cell adhesion via plasma memb...	cell adhesion	0.00422	CD84,FAT3,ITGB1,PCDHGB4,PTPRM
hsa-mir-16-2	GO:0007156	homophilic cell adhesion via plasma memb...	cell adhesion	0.00048	CADM1,FAT3,L1CAM,PCDHGB4,PTPRT
hsa-mir-192	GO:0007156	homophilic cell adhesion via plasma memb...	cell adhesion	0.00499	CADM1,ITGB1,PCDH7,RET
hsa-mir-26b	GO:0007156	homophilic cell adhesion via plasma memb...	cell adhesion	0.00052	CADM1,CDH5,CLSTN2,CRTAM,DCHS2,L1CAM,PCDHA6
hsa-mir-17	GO:0007162	negative regulation of cell adhesion	cell adhesion	0.0025	CYLD,MYO1F,PRKAR1A,PRNP,SEMA3E,TGFB1,THBS1
hsa-mir-190	GO:0045785	positive regulation of cell adhesion	cell adhesion	0.00417	CCDC80,COL8A1,IGF1,IL6ST,L1CAM,NCK2,PTPRJ,ZBTB16
hsa-mir-548d-1	GO:0045785	positive regulation of cell adhesion	cell adhesion	0.0048	CCDC80,CD59,EDIL3,FBLN2
hsa-mir-1277	GO:0016337	single organismal cell-cell adhesion	cell adhesion	0.004	BVES,CSRP1,IGF1,NEGR1,NLGN4X,PIK3CG,VCAM1,ZBTB16
hsa-mir-130b	GO:0016337	single organismal cell-cell adhesion	cell adhesion	0.00227	CD86,CERCAM,HLA-DOA,IGF1,ITGB1,NLGN4X,P2RX7,PDGFRA,PRNP,SOX4,TGFBR2,VCL,ZEB1
hsa-mir-16-1	GO:0016337	single organismal cell-cell adhesion	cell adhesion	0.00168	C10orf54,CYLD,CYP26B1,EGFR,FLNA,GRB2,IRF4,L1CAM,LAMB1,NEGR1,NRXN1,PAG1,SMAD7,SOCS5,VCL,WNT5A,ZBTB16
hsa-mir-192	GO:0016337	single organismal cell-cell adhesion	cell adhesion	0.0016	APC,CAMK4,CAV1,CD83,CSRP1,FZD7,IL6ST,ITGAV,ITGB1,LSAMP,MSN,PODXL,PRKAR1A,PRNP,RET,TNFSF13B,UBASH3B
hsa-mir-335	GO:0016337	single organismal cell-cell adhesion	cell adhesion	0.0014	ADAM8,ASTN1,BCL6,BTLA,CCL19,CCR2,CCR7,CD1D,CD276,CD8A,CERCAM,CITED2,COL8A2,CYLD,DTX1,ESAM,FBLIM1,FLT3,FZD8,GATA1,GCNT2,GSN,HLA-DMA,HLA-DRB1,HLA-DRB5,ICAM1,IL6ST,ITGB2,ITGB5,KIT,LILRB1,LILRB2,MAFB,NCAM2,NEGR1,PAK3,PDE5A,PTPRU,RASGRP1,ROCK1,RORA,RUNX2,SELPLG,SFTPD,SLA2,SOS2,SPN,TESPA1,TRPV4,ZEB1
hsa-mir-16-1	GO:0034333	adherens junction assembly	cell adhesion	0.00043	ACTN1,CLASP1,DLC1,KDR,MACF1,PHLDB2,SMAD7,VCL
hsa-mir-16-2	GO:0034333	adherens junction assembly	cell adhesion	0.00433	ACTN1,DLC1,KDR,PHLDB2,SMAD7,VCL
hsa-let-7g	GO:0034332	adherens junction organization	cell adhesion	3.9e-06	CADM1,DLC1,RDX,THBS1,VCL
hsa-mir-192	GO:0034332	adherens junction organization	cell adhesion	0.00197	CADM1,LIMS1,MACF1,RAB8B
hsa-mir-627	GO:0045216	cell-cell junction organization	cell adhesion	0.00456	CADM2,CAV1,EPB41L3,NLGN2
hsa-mir-192	GO:0007044	cell-substrate junction assembly	cell adhesion	0.00499	DST,LIMS1,MACF1
hsa-mir-16-2	GO:0060349	bone morphogenesis	cell differentiation	0.0042	BNC2,CSGALNACT1,CYP26B1,RAB23,RARB
hsa-mir-93	GO:0060349	bone morphogenesis	cell differentiation	0.0002	BMPR2,CHSY1,GLI3,SKI,TGFB1,TGFBR2
hsa-mir-190	GO:0048708	astrocyte differentiation	cell differentiation	0.00276	IL6ST,NTRK3,PLP1,TSPAN2
hsa-mir-17	GO:0045165	cell fate commitment	cell differentiation	0.00379	EPAS1,FRS2,ITGB1,MCL1,NOTCH2,RORA
hsa-mir-186	GO:0045165	cell fate commitment	cell differentiation	0.00474	ACVR1,FGF1,FGF10,FGF2,ITGB1,NRP1,RORA
hsa-mir-20a	GO:0045165	cell fate commitment	cell differentiation	0.00171	EPAS1,FRS2,ITGB1,MCL1,RORA
hsa-mir-96	GO:0045165	cell fate commitment	cell differentiation	0.0016	CDON,MITF,NOTCH2,SOX5
hsa-mir-128-1	GO:0045446	endothelial cell differentiation	cell differentiation	0.00477	BMPR2,CDH5,CLDN5,NR2F2
hsa-mir-16-2	GO:0045446	endothelial cell differentiation	cell differentiation	0.00284	KDR,NRP1,TMEM100
hsa-mir-17	GO:0045446	endothelial cell differentiation	cell differentiation	0.00392	BMPR2,CLIC4,ICAM1,TJP1,TMEM100
hsa-mir-19a	GO:0045446	endothelial cell differentiation	cell differentiation	0.0027	BMPR2,BTG1,CLIC4,RAP1A,RAPGEF2,S1PR2
hsa-mir-19b-2	GO:0045446	endothelial cell differentiation	cell differentiation	0.00088	ACVR1,BMPR2,BTG1,CLIC4,HEG1,RAP1A,S1PR2
hsa-mir-454	GO:0045446	endothelial cell differentiation	cell differentiation	0.00452	ACVR1,BTG1,CLIC4,S1PR2
hsa-mir-93	GO:0045446	endothelial cell differentiation	cell differentiation	0.00225	BMPR2,CLIC4,HEG1,ICAM1,TMEM100
hsa-mir-153-2	GO:0030855	epithelial cell differentiation	cell differentiation	0.0037	FEM1B,GDNF,ZEB2
hsa-mir-16-1	GO:0048762	mesenchymal cell differentiation	cell differentiation	0.0049	CLASP1,FGFR1,FLNA,HEYL,NRP1,PHLDB2,RTN4,SMAD7,TMEM100,VASN,WNT5A
hsa-mir-128-1	GO:0042692	muscle cell differentiation	cell differentiation	0.00285	BOC,CASQ2,ILK,MYH11,POPDC2,RBM24,WFIKKN2,ZFHX3
hsa-mir-130b	GO:0042692	muscle cell differentiation	cell differentiation	0.00316	ACVR1,BNIP2,CDON,CFL2,EDN1,EPC1,IGF1,IGFBP5,ITGB1,MBNL1,MYH11,MYOCD,PDGFRA,QKI,SIX4,ZEB1
hsa-mir-148b	GO:0042692	muscle cell differentiation	cell differentiation	0.0025	ACVR1,AGTR2,BOC,CCL17,IGFBP5,NOX4,SYNE1
hsa-mir-17	GO:0042692	muscle cell differentiation	cell differentiation	0.0024	CFL2,EPAS1,IGFBP5,ITGB1,MBNL1,MYH9,PRICKLE1,PRKAR1A,QKI,RORA,TGFB1
hsa-mir-186	GO:0042692	muscle cell differentiation	cell differentiation	0.00357	ACVR1,BHLHE41,DMD,FGF10,IGFBP5,ITGB1,RORA,ZFHX3
hsa-mir-148b	GO:0030182	neuron differentiation	cell differentiation	0.00386	APBB1,CTHRC1,GFRA1,GLI3,INHBA,ITGA5,NCS1,NDN,NLGN4X,NPTX1,NTN1,RGMA,SMARCA1,SOX11
hsa-mir-362	GO:0030182	neuron differentiation	cell differentiation	0.00429	CXCL12,FZD2,GDNF,GRIN2A,IRS1,KCTD11,KIF5C,NDRG4,NTM,REST,SIX1,SLITRK4,SRGAP2,TSPAN2,UNC5B,WNT7A,WNT9A
hsa-mir-192	GO:0045595	regulation of cell differentiation	cell differentiation	0.00136	APC,BMPR2,CAMK4,CAV1,CD83,CDON,CREBL2,FAM101B,FGF2,FZD1,FZD7,IL6R,IL6ST,ITGAV,ITGB1,KAT2B,KIDINS220,LIMS1,LOXL2,LSAMP,MACF1,MEIS2,NREP,NTRK3,PAFAH1B1,PRICKLE1,RET,SIX4,SNAP25,TRPV2,UBASH3B
hsa-mir-194-1	GO:0045664	regulation of neuron differentiation	cell differentiation	0.0049	CAV1,CDH2,SOX5
hsa-mir-194-2	GO:0045664	regulation of neuron differentiation	cell differentiation	0.0044	CAV1,CDH2,SNAP25,SOX5
hsa-mir-130b	GO:0035914	skeletal muscle cell differentiation	cell differentiation	0.00422	CDON,EGR2,HIVEP3,MYOCD,SIX4
hsa-mir-192	GO:0048863	stem cell differentiation	cell differentiation	0.00243	FAM101B,FZD1,LOXL2,PRICKLE1,RET,SIX4
hsa-mir-19b-1	GO:0003382	epithelial cell morphogenesis	cell differentiation	0.00189	ARHGEF26,CLIC4,FRMD6,GDNF,HEG1,PALLD
hsa-mir-200b	GO:0008360	regulation of cell shape	cell differentiation	0.0013	DLC1,FERMT2,FN1,MSN,SEPT7,WASF3
hsa-mir-200c	GO:0008360	regulation of cell shape	cell differentiation	0.00362	DLC1,FN1,KDR,MSN,SEPT7,WIPF1
hsa-mir-26b	GO:0008360	regulation of cell shape	cell differentiation	0.00194	CCL2,CCL7,EPB41L3,FES,FN1,GNA13,ITGB2
hsa-mir-26b	GO:0032330	regulation of chondrocyte differentiatio...	cell differentiation	1e-05	ADAMTS12,GLI2,LOXL2,NKX3-2,SOX5,TRPS1
hsa-mir-625	GO:0010769	regulation of cell morphogenesis involve...	cell differentiation	0.0041	ILK,NTRK3,WNT9B
hsa-mir-186	GO:0007224	smoothened signaling pathway	cell differentiation	0.00206	CC2D2A,FGF10,HHIP,RORA
hsa-mir-18a	GO:0007224	smoothened signaling pathway	cell differentiation	0.00013	PTCHD1,RAB23,RORA,TGFBR2
hsa-mir-19a	GO:0007040	lysosome organization	cell maintenance	0.00098	ABCA1,CLVS2,RAB34
hsa-mir-301a	GO:0007040	lysosome organization	cell maintenance	0.00015	P2RX7,RAB34,TPP1
hsa-mir-454	GO:0007040	lysosome organization	cell maintenance	0.00046	ARSB,RAB34,TPP1
hsa-mir-362	GO:0032456	endocytic recycling	cell maintenance	0.00063	ARL4C,EHD2,EHD3,NDRG4
hsa-mir-93	GO:0022406	membrane docking	cell maintenance	0.00225	CAV2,ICAM1,KCNB1,RAB12,RAB8B
hsa-mir-7-1	GO:0061024	membrane organization	cell maintenance	0.00224	ACTN2,AP1M1,CAV1,EGFR,EHD3,FLNA,GDNF,GJC1,KCNB1,NLGN4X,PACS1,PMP2,RAB31,SNCA,TBC1D1,THBS1,TOR1AIP1
hsa-mir-19a	GO:0044802	single-organism membrane organization	cell maintenance	0.00388	ABCA1,BCL2L11,CLIP1,GDNF,PARK2,RAB34,RAB8B,RAPGEF2,SNAP25,STX12,WNK3
hsa-mir-130b	GO:0001667	ameboidal-type cell migration	cell migration	0.00199	ACVR1,EDN1,FGF1,ITGB1,MCC,PTPRM,TGFBR2,TNS1
hsa-mir-362	GO:0001667	ameboidal-type cell migration	cell migration	0.00208	CXCL12,EGR3,ETS1,GDNF,NR2F2,SRGAP2,TWIST1,WNT7A
hsa-mir-16-1	GO:0021795	cerebral cortex cell migration	cell migration	9.9e-06	DIXDC1,EGFR,FGFR1,LAMB1,NRP1,PAFAH1B1,RTN4
hsa-mir-16-2	GO:0021795	cerebral cortex cell migration	cell migration	0.00115	DIXDC1,FGFR1,NRP1,PAFAH1B1,RTN4
hsa-mir-17	GO:0010631	epithelial cell migration	cell migration	0.00166	BMPR2,ENPP2,HIF1A,ITGB1,MCC,MYH9,PIK3CA,TGFB1,TGFBR2,THBS1,TNFSF12
hsa-mir-222	GO:0010631	epithelial cell migration	cell migration	0.0005	ETS1,FGF2,KIT,MACF1,ZEB2
hsa-mir-10a	GO:0001764	neuron migration	cell migration	0.00286	AXL,CHL1,FGFR1,RELN
hsa-mir-128-1	GO:0001764	neuron migration	cell migration	0.00477	FYN,NR2F2,NTRK3,RELN
hsa-mir-192	GO:0030335	positive regulation of cell migration	cell migration	0.00104	APC,BMPR2,FGF2,FGF7,IL6R,ITGAV,MCAM,NTRK3,PODXL,RET,SPARC
hsa-mir-196a-2	GO:0030335	positive regulation of cell migration	cell migration	0.00022	IGF1R,ITGAV,NRP2,RDX,VEGFC
hsa-mir-29b-1	GO:0030335	positive regulation of cell migration	cell migration	0.00168	COL1A1,ENPP2,MMP9,PDGFA,PDGFB,PDGFRA,PDGFRB,SPARC,TGFB1
hsa-mir-16-1	GO:0007163	establishment or maintenance of cell pol...	cell migration	0.00353	AMOTL1,CLASP1,CYP26B1,MACF1,MAP4,PAFAH1B1,PRICKLE2,RAB11FIP2
hsa-mir-192	GO:0010518	positive regulation of phospholipase act...	cell migration	0.00499	CAMK4,FGF2,PLA2G5,PRKAR1A
hsa-mir-26b	GO:0010518	positive regulation of phospholipase act...	cell migration	0.00419	AGTR1,C5AR1,CYR61,FGF2,GNA13,PDGFRA
hsa-mir-30b	GO:0010518	positive regulation of phospholipase act...	cell migration	0.00362	GNA13,PDGFRA,PDGFRB,PRKAR2A
hsa-mir-19a	GO:0010863	positive regulation of phospholipase C a...	cell migration	0.00466	ESR1,ITPR1,KIT,PRKACB
hsa-mir-25	GO:0010863	positive regulation of phospholipase C a...	cell migration	0.00043	FGF2,ITPR1,NMUR1,PRKAR1A
hsa-mir-26b	GO:0060348	bone development	developmental process	0.00149	ASXL2,BNC2,CADM1,LRRC17,MEF2C,RAB23,SERPINH1
hsa-mir-378	GO:0043010	camera-type eye development	developmental process	0.00195	FOXC1,NPHP1,VIM
hsa-mir-1304	GO:0072358	cardiovascular system development	developmental process	0.0039	BMPR2,C3,PDLIM3,SEMA3E
hsa-mir-1307	GO:0072358	cardiovascular system development	developmental process	0.0031	C3,FGFR1,HEYL,PDLIM3,SEMA3E,THBS2
hsa-mir-196a-2	GO:0072358	cardiovascular system development	developmental process	0.00399	FRS2,HAND1,ITGAV,NOTCH2,NRP2,NRXN1,SP100,VEGFC
hsa-mir-20a	GO:0072358	cardiovascular system development	developmental process	0.00408	BMPR2,CAV1,CCL5,CLIC4,DLC1,EPAS1,FRS2,GJA1,HIF1A,ITGB1,MAP3K3,MEF2D,MIXL1,MYH9,PRKCB,PTGIS,QKI,RBM20,RORA,SMAD7,TMEM100
hsa-mir-200c	GO:0051216	cartilage development	developmental process	0.00029	GLI3,NOG,OSR1,PKD1,SERPINH1,TRPS1,ZEB1
hsa-mir-146a	GO:0043009	chordate embryonic development	developmental process	0.0045	EGFR,HOXD10,SFRP1,SLC8A1
hsa-mir-16-1	GO:0043009	chordate embryonic development	developmental process	0.00356	ASXL2,BCL2L11,DLC1,EGFR,EXT1,FGFR1,GRB2,KIDINS220,MEGF8,RAB23,SEMA4C,SLC30A1,SOX5,TMEM100,WNT5A
hsa-mir-16-1	GO:0048565	digestive tract development	developmental process	0.00488	EGFR,MEGF8,RARB,WNT5A
hsa-mir-17	GO:0048565	digestive tract development	developmental process	0.00392	HIF1A,MIXL1,TGFB1,TGFBR2
hsa-mir-29b-2	GO:0048565	digestive tract development	developmental process	0.00034	COL3A1,GATA3,PDGFC,PDGFRA,TGFB1,TGFB2,TGFB3
hsa-mir-200a	GO:0009790	embryo development	developmental process	0.0022	DLC1,DLX5,FOXC1,GNA13,GRB2,SEPT7,SOX17,SRF,TCF7L1,WNT16,ZEB1,ZFPM2
hsa-mir-16-1	GO:0048598	embryonic morphogenesis	developmental process	0.00158	APLNR,ASXL2,ATP8A2,BCL2L11,CLASP1,COL4A2,CYP26B1,DLC1,EXT1,FGF2,FGFR1,GRB2,LAMB1,MACF1,MEGF8,NRP1,PHLDB2,RAB23,RARB,RECK,SEMA4C,WNT5A,ZBTB16
hsa-mir-25	GO:0048598	embryonic morphogenesis	developmental process	0.00304	CDKN1C,ENG,FGF2,HAND2,ITGB1,PRKAR1A,RECK,RYR2
hsa-mir-545	GO:0008544	epidermis development	developmental process	0.0049	CLIC4,IGFBP5,LATS2,UGCG
hsa-mir-186	GO:0001822	kidney development	developmental process	0.00237	FGF1,FGF10,FGF2,NID1,NRP1,PYGO1,ZBTB16
hsa-mir-26b	GO:0001822	kidney development	developmental process	0.00223	ADAMTS1,AGTR1,CRLF1,FGF2,GLI2,MEF2C,PDGFRA,PKD2,SMAD7,TNS2
hsa-mir-576	GO:0048286	lung alveolus development	developmental process	0.00032	ATXN1,CREB1,HOPX,IGF1
hsa-mir-378	GO:0014031	mesenchymal cell development	developmental process	0.00055	FLNA,FOXC1,TGFB2
hsa-mir-192	GO:0001707	mesoderm formation	developmental process	0.00109	BMPR2,ITGB1,MACF1,PRKAR1A
hsa-mir-93	GO:0001707	mesoderm formation	developmental process	0.00275	BMPR2,FOXC1,ITGB1,PRKAR1A
hsa-mir-20a	GO:0061515	myeloid cell development	developmental process	0.00069	KIT,PAFAH1B1,PIP4K2A,ZNF385A
hsa-mir-93	GO:0072006	nephron development	developmental process	0.00415	GLI3,HEYL,OSR1,PDGFB,PKD2,TGFB1
hsa-mir-1307	GO:0048513	organ development	developmental process	0.0013	ABCB5,C16orf45,CRISPLD2,FGFR1,GNB4,HEYL,MURC,PDLIM3
hsa-mir-18a	GO:0048513	organ development	developmental process	0.00432	ATP2B4,BVES,CIC,CTGF,ESR1,GABPA,HERC1,HIF1A,IGFBP5,KY,MDGA1,NFE2L1,NFIC,NR3C1,PAFAH1B1,PCDH9,PHLDB1,RAB23,RORA,SMYD1,SPN,SVIL,TGFBR2,TSC22D3,TXNIP,WDR7,WWTR1
hsa-mir-301b	GO:0048513	organ development	developmental process	0.00135	ACVR1,BMP3,C16orf45,CLIC4,DLC1,ESR1,HLA-DOA,IGFBP5,LILRB2,LIPA,MBNL1,MYH11,P2RX7,SPG20,SSTR2,TXNIP,ZBTB16
hsa-mir-362	GO:0060021	palate development	developmental process	0.00063	BNC2,FZD2,TWIST1,WNT7A
hsa-mir-18a	GO:0010720	positive regulation of cell development	developmental process	0.00175	HIF1A,LIMS1,PAFAH1B1,RAP1A,SETX,WWTR1
hsa-mir-196a-2	GO:0010720	positive regulation of cell development	developmental process	0.00207	FLNA,SPEN,VEGFC
hsa-mir-19a	GO:0010720	positive regulation of cell development	developmental process	0.00429	ATXN1,BMPR2,GDNF,KAT2B,KIT,PARK2,RAP1A,RAPGEF2,S1PR2
hsa-mir-590	GO:0010720	positive regulation of cell development	developmental process	0.0029	ARPC2,ATXN1,IL6ST,LIMS1
hsa-mir-18a	GO:0007519	skeletal muscle tissue development	developmental process	0.00474	IGFBP5,SMYD1,SVIL,TSC22D3
hsa-mir-93	GO:0007519	skeletal muscle tissue development	developmental process	0.00088	CAV1,CAV2,EGR2,HEYL,SKI,TGFB1
hsa-mir-106b	GO:0048639	positive regulation of developmental gro...	developmental process	0.00376	BMPR2,CREB1,SEMA7A,STAT5B,SYT4,TGFBR2
hsa-mir-577	GO:0060284	regulation of cell development	developmental process	0.00307	SDC2,SEMA7A,TAL1,VEGFC
hsa-mir-16-1	GO:0010927	cellular component assembly involved in ...	developmental process	0.00119	CFL2,CLASP1,CYLD,DMD,FLNA,PAFAH1B1,PHLDB2,RAB23,TBC1D20
hsa-mir-17	GO:1901862	negative regulation of muscle tissue dev...	developmental process	0.00057	IGFBP5,PRICKLE1,TGFB1,TGFBR2
hsa-mir-130b	GO:0051094	positive regulation of developmental pro...	developmental process	0.00143	ACVR1,BNIP2,CD86,CDON,CSF1,EDN1,FGF1,IGF1,MYOCD,P2RX7,PDE3A,PDGFA,PRKCB,S1PR2,SIX4,TBXA2R,TCF4,TGFBR2,THBS2,WASF3,ZEB1
hsa-mir-194-2	GO:0051094	positive regulation of developmental pro...	developmental process	0.0044	BMP1,BNIP2,CDH2,LOXL2,SOX5
hsa-mir-196a-2	GO:0009798	axis specification	developmental process	0.00058	FRS2,HOXD8,SKI
hsa-mir-16-1	GO:0030514	negative regulation of BMP signaling pat...	developmental process	0.0011	HTRA1,SMAD7,WNT5A
hsa-mir-26b	GO:0030514	negative regulation of BMP signaling pat...	developmental process	0.00261	CAV1,GREM2,HTRA1,SMAD7,WNT5A
hsa-mir-203	GO:0090090	negative regulation of canonical Wnt sig...	developmental process	0.0016	CAV1,GREM1,RAPGEF1,SNAI2
hsa-mir-106a	GO:0007219	Notch signaling pathway	developmental process	0.00341	AGO1,APP,HIF1A,NOTCH2,TMEM100
hsa-mir-29b-1	GO:0032964	collagen biosynthetic process	extracellular matrix process	0.00095	COL1A1,PDGFRB,SERPINH1,TGFB1,TGFB3
hsa-mir-29b-2	GO:0032964	collagen biosynthetic process	extracellular matrix process	0.00438	COL1A1,PDGFRB,TGFB1,TGFB3
hsa-mir-26b	GO:0030199	collagen fibril organization	extracellular matrix process	0.00208	COL12A1,COL5A1,LOXL2,SERPINH1
hsa-mir-29a	GO:0030199	collagen fibril organization	extracellular matrix process	0.00044	COL3A1,COL5A2,LOX,P3H1,SERPINH1
hsa-mir-29b-2	GO:0030199	collagen fibril organization	extracellular matrix process	0.00312	COL1A1,COL3A1,COL5A2,LOX,LOXL2,P3H1,TGFB2
hsa-mir-106b	GO:0032963	collagen metabolic process	extracellular matrix process	0.00153	ADAMTS2,F2R,HIF1A,ITGB1,MMP2
hsa-mir-17	GO:0032963	collagen metabolic process	extracellular matrix process	0.00232	F2R,HIF1A,ITGB1,MMP2,TGFB1
hsa-mir-26b	GO:0032963	collagen metabolic process	extracellular matrix process	0.00112	ADAM17,CCL2,COL12A1,COL15A1,COL4A2,COL5A1,SERPINH1,TNS2
hsa-mir-29a	GO:0032963	collagen metabolic process	extracellular matrix process	0.00167	COL3A1,COL4A1,COL4A2,COL5A2,MMP2,P3H1,PDGFRB,SERPINH1
hsa-mir-16-1	GO:0022617	extracellular matrix disassembly	extracellular matrix process	0.00413	CLASP1,COL4A1,COL4A2,LAMB1,LAMC1,TLL1
hsa-mir-17	GO:0022617	extracellular matrix disassembly	extracellular matrix process	0.00277	FSCN1,LAMC1,MMP2,TGFB1
hsa-mir-29a	GO:0022617	extracellular matrix disassembly	extracellular matrix process	0.00068	COL3A1,COL4A1,COL4A2,COL5A2,FBN1,MMP2
hsa-mir-29b-1	GO:0022617	extracellular matrix disassembly	extracellular matrix process	0.0003	BMP1,COL10A1,COL15A1,COL1A1,COL3A1,COL4A1,COL4A2,COL5A2,FBN1,MMP16,MMP2,MMP9,NID1,TGFB1
hsa-mir-29b-2	GO:0022617	extracellular matrix disassembly	extracellular matrix process	0.0012	BMP1,COL15A1,COL1A1,COL3A1,COL4A1,COL4A2,COL5A2,FBN1,MMP2,MMP9,NID1,TGFB1
hsa-let-7g	GO:0030198	extracellular matrix organization	extracellular matrix process	0.00272	COL1A2,COL8A1,FN1,THBS1
hsa-mir-128-1	GO:0030198	extracellular matrix organization	extracellular matrix process	8.4e-06	A2M,ADAMTS5,EFEMP2,FBLN5,ILK,MYH11,TGFBR1
hsa-mir-128-2	GO:0030198	extracellular matrix organization	extracellular matrix process	6.3e-06	A2M,ADAMTS5,EFEMP2,FBLN5,ILK,MYH11,TGFBR1
hsa-mir-15b	GO:0030198	extracellular matrix organization	extracellular matrix process	3.7e-06	ABL2,CCDC80,FGF2,KDR,LAMC1,MKX,RECK,TLL1
hsa-mir-16-2	GO:0030198	extracellular matrix organization	extracellular matrix process	3.2e-06	ACTN1,APP,CCDC80,COL4A2,CSGALNACT1,CTGF,CTSD,DMD,FGF2,KDR,LAMC1,NRXN1,PHLDB2,RECK,TLL1
hsa-mir-186	GO:0030198	extracellular matrix organization	extracellular matrix process	0.00038	CCDC80,CRISPLD2,DMD,FGF2,ITGB1,NID1,VCAM1
hsa-mir-190	GO:0030198	extracellular matrix organization	extracellular matrix process	0.00246	CCDC80,COL8A1,LAMC1,MFAP5,MMP16,RECK,SDC3
hsa-mir-192	GO:0030198	extracellular matrix organization	extracellular matrix process	0.0023	DST,FBN1,FGF2,ITGAV,ITGB1,LOXL2,PLOD1,PXDN,SPARC
hsa-mir-200c	GO:0030198	extracellular matrix organization	extracellular matrix process	0.00106	ETS1,FBLN5,FN1,KDR,NCAM1,SERPINH1,TIMP2
hsa-mir-25	GO:0030198	extracellular matrix organization	extracellular matrix process	0.00038	ENG,FGF2,ITGB1,JAM2,RECK
hsa-mir-26a-1	GO:0030198	extracellular matrix organization	extracellular matrix process	0.00266	ADAM17,CTGF,DST,LOXL2
hsa-mir-26b	GO:0030198	extracellular matrix organization	extracellular matrix process	0.00335	ADAM17,COL12A1,COL15A1,COL4A2,COL5A1,CYR61,FBLN5,FGF2,FN1,FOXF2,ITGAX,ITGB2,JAM2,LOXL2,MATN3,PLOD2,SERPINH1
hsa-mir-29b-1	GO:0030198	extracellular matrix organization	extracellular matrix process	0.0046	BMP1,COL10A1,COL15A1,COL1A1,COL3A1,COL4A1,COL4A2,COL5A2,FBN1,ITGB1,LOX,LOXL2,MMP16,MMP2,MMP9,NID1,P3H1,PDGFA,PDGFB,SERPINH1,SPARC,TGFB1,TGFB3
hsa-mir-30c-1	GO:0030198	extracellular matrix organization	extracellular matrix process	0.00042	ETS1,ITGA4,ITGB3,LCP1,MFAP3,MYH11
hsa-mir-32	GO:0030198	extracellular matrix organization	extracellular matrix process	0.00143	COL23A1,DST,FBLN2,FGF2,ICAM1,ITGAV,SPOCK2
hsa-mir-548d-1	GO:0030198	extracellular matrix organization	extracellular matrix process	0.0024	CCDC80,FBLN2,NRXN1,RECK
hsa-mir-7-1	GO:0030198	extracellular matrix organization	extracellular matrix process	8.3e-07	ADAMTS5,APLP2,ATP7A,CRTAP,FBLN5,FGF2,MFAP3,PLEC,SDC2,SNCA,THBS1
hsa-mir-93	GO:0030198	extracellular matrix organization	extracellular matrix process	0.00011	ACTN1,CRISPLD2,FOXC1,ICAM1,ITGB1,LAMA4,LAMC1,LOXL1,PDGFB,TGFB1
hsa-mir-33a	GO:0045926	negative regulation of growth	growth	0.0031	DCBLD2,HIF1A,RTN4,TGFBR2
hsa-mir-29b-2	GO:0016049	cell growth	growth	0.00061	EMP1,ITGB1,NOTCH2,P3H1,PDGFB,SGK1,TGFB1,TGFB2,TGFB3
hsa-mir-186	GO:0042752	regulation of circadian rhythm	humoral response	0.00438	CRY2,FBXL3,RORA,ZFHX3
hsa-mir-32	GO:0032869	cellular response to insulin stimulus	humoral response	0.00489	FGF2,KAT2B,MYO5A,NEFL,OSBPL8,RAB8B,VLDLR
hsa-mir-183	GO:0071383	cellular response to steroid hormone sti...	humoral response	0.00032	AKAP13,FBXO32,NR3C1,SSTR2
hsa-mir-548d-1	GO:0071383	cellular response to steroid hormone sti...	humoral response	0.0033	AR,ESR1,MGARP
hsa-mir-335	GO:0031958	corticosteroid receptor signaling pathwa...	humoral response	0.00301	ARNTL,GPER1,LMO3,PER1
hsa-mir-106a	GO:0048009	insulin-like growth factor receptor sign...	humoral response	0.00097	ATXN1,IGF2R,IGFBP5
hsa-mir-16-1	GO:0035773	insulin secretion involved in cellular r...	humoral response	0.0011	GPR27,NRXN1,RAB11FIP2
hsa-mir-15a	GO:0050796	regulation of insulin secretion	humoral response	0.0018	GPR27,ITPR1,SIRT4
hsa-mir-425	GO:0030099	myeloid cell differentiation	immune system process	0.0033	MAFB,PIP4K2A,SH3PXD2A
hsa-mir-335	GO:0002250	adaptive immune response	immune system process	6.4e-05	ADGRE1,BCL6,BTLA,BTN3A3,C1QA,C1S,CCL19,CCR2,CD226,CD27,CD79A,CD8A,HLA-DMA,HLA-DRB1,HLA-DRB5,ICAM1,IL18BP,IL6ST,LILRA1,LILRA3,LILRB1,LILRB2,LILRB4,LILRB5,LYST,MARCH8,RORA,SERPING1,SLA2,SPN
hsa-mir-335	GO:0050853	B cell receptor signaling pathway	immune system process	0.00482	CD38,CD79A,CMTM3,PLCG2
hsa-mir-1304	GO:0045087	innate immune response	immune system process	0.0046	C3,CD1D,SERPING1
hsa-mir-20a	GO:0045087	innate immune response	immune system process	0.00048	AGO1,ARPC2,CAV1,CCL5,CD28,CYLD,FGF7,FRS2,IFNAR1,IFNAR2,KIT,KLRD1,MYO1F,TLR7,TXNIP,UBC
hsa-mir-30b	GO:0045087	innate immune response	immune system process	0.00227	APOBEC3F,C3,CLEC7A,CSF1,FRS2,IRAK3,PDGFRA,PDGFRB,PPP3CB,PRKAR2A,RASGRP3,SIGLEC14,SOCS3
hsa-mir-192	GO:0051701	interaction with host	immune system process	0.00323	BCL2L11,CAV1,ITGAV,ITGB1,NTRK3
hsa-mir-335	GO:0060333	interferon-gamma-mediated signaling path...	immune system process	0.0004	CIITA,GBP2,HLA-DRB1,HLA-DRB5,ICAM1,OAS2,PTAFR,TRIM22
hsa-mir-106b	GO:0032623	interleukin-2 production	immune system process	0.00133	CD28,CD34,PRNP,STAT5B
hsa-mir-335	GO:0030595	leukocyte chemotaxis	immune system process	0.00128	ADAM8,C5AR1,CCL14,CCL19,CCR2,CCR7,CSF1,FIGF,HRH1,IL6R,ITGB2,KIT,LYST,PLA2G7,RARRES2,SFTPD,SPP1
hsa-mir-627	GO:0050900	leukocyte migration	immune system process	0.00456	CAV1,CD84,CMKLR1,TREM1
hsa-mir-362	GO:0002285	lymphocyte activation involved in immune...	immune system process	0.00308	CD180,CLEC4D,ICAM1,LILRB1,TNFSF4
hsa-mir-10a	GO:0030098	lymphocyte differentiation	immune system process	8.7e-05	AXL,POU2F2,RORA,SFRP1
hsa-mir-339	GO:0030098	lymphocyte differentiation	immune system process	0.0032	AXL,BCL6,SPI1
hsa-mir-590	GO:0030098	lymphocyte differentiation	immune system process	0.0047	ITPKB,RHOH,SPN,TGFBR2
hsa-mir-96	GO:0030098	lymphocyte differentiation	immune system process	0.0016	TESPA1,VCAM1,ZEB1
hsa-mir-17	GO:0002449	lymphocyte mediated immunity	immune system process	0.0003	BTN3A3,CD28,CLU,ICAM1,KLRD1,TGFB1
hsa-mir-17	GO:0042116	macrophage activation	immune system process	0.00057	CLU,CRTC3,RORA,THBS1,TLR7
hsa-mir-335	GO:0045576	mast cell activation	immune system process	0.00234	CD226,HMOX1,KIT,MS4A2,RASGRP1
hsa-mir-16-2	GO:0002698	negative regulation of immune effector p...	immune system process	0.00233	C10orf54,HMOX1,HTRA1,IRAK3,SOCS5
hsa-mir-335	GO:0045824	negative regulation of innate immune res...	immune system process	0.00482	LILRB1,SERPINB9,SERPING1,TRAFD1
hsa-mir-335	GO:0042130	negative regulation of T cell proliferat...	immune system process	0.00094	BTLA,CD276,HLA-DRB1,HLA-DRB5,LILRB1,LILRB2,PDE5A,SFTPD,SPN
hsa-mir-26b	GO:0030593	neutrophil chemotaxis	immune system process	0.00239	C5AR1,CCL2,CCL7,ITGB2,PIK3CG,PIP5K1C
hsa-mir-93	GO:0046635	positive regulation of alpha-beta T cell...	immune system process	0.00101	GLI3,ITPKB,SOCS5,TGFBR2
hsa-mir-26b	GO:0042108	positive regulation of cytokine biosynth...	immune system process	0.00111	CD28,HMOX1,IRF4,TLR1,WNT5A
hsa-mir-20a	GO:0050729	positive regulation of inflammatory resp...	immune system process	0.00289	CCL5,CD28,PTGER4,TLR7
hsa-mir-335	GO:0045089	positive regulation of innate immune res...	immune system process	0.00205	ADAM8,CD14,CD1D,CD226,CD36,COLEC12,CRTAM,CYLD,ITGB2,ITPR1,MEF2A,MMP2,NFKBIA,NLRC4,PAK3,PELI2,PLCG2,RASGRP1,RPS6KA2,TLR1
hsa-mir-106b	GO:0032755	positive regulation of interleukin-6 pro...	immune system process	0.00357	F2R,TLR2,TLR7,TWIST1
hsa-mir-26b	GO:0051251	positive regulation of lymphocyte activa...	immune system process	0.00361	CAV1,CCL2,CD28,GLI2,GPR183,IKZF1,IL7R,MEF2C
hsa-mir-26b	GO:0050707	regulation of cytokine secretion	immune system process	0.00194	CADM1,CRTAM,FN1,SRGN,TLR1,TRIM6,WNT5A
hsa-mir-19b-2	GO:0031347	regulation of defense response	immune system process	0.00325	CREB1,ETS1,FAM13B,ITPR1,MEF2A,OTUD7B,PRKACB,RORA,SOCS3,TGFB1,TLR2,TNFAIP6
hsa-mir-7-3	GO:0031347	regulation of defense response	immune system process	0.00225	ASB2,COLEC12,MGLL,MYLK,NR1H2,PIK3CG,TLR4
hsa-mir-7-3	GO:0002697	regulation of immune effector process	immune system process	0.00305	ASB2,CLEC4G,MYLK,TLR4
hsa-mir-362	GO:0032675	regulation of interleukin-6 production	immune system process	0.00308	LILRB2,TNFSF4,TWIST1,ZBTB20
hsa-mir-32	GO:0034097	response to cytokine	immune system process	0.00063	ERBB2IP,ICAM1,IL6ST,IL7R,MCL1,OSMR,PAFAH1B1,REL,RORA,VLDLR
hsa-mir-96	GO:0042110	T cell activation	immune system process	0.0047	TESPA1,VCAM1,ZEB1
hsa-mir-188	GO:0030217	T cell differentiation	immune system process	0.00079	CYLD,FZD8,IL2RA,SOS2
hsa-mir-335	GO:0030217	T cell differentiation	immune system process	0.00117	ADAM8,BCL6,CCL19,CCR7,CD1D,CD8A,CYLD,DTX1,FLT3,FZD8,HLA-DMA,KIT,LILRB2,MAFB,RASGRP1,RORA,RUNX2,SOS2,SPN,TESPA1,ZEB1
hsa-mir-192	GO:0033077	T cell differentiation in thymus	immune system process	0.00499	APC,CAMK4,FZD7
hsa-mir-335	GO:0050852	T cell receptor signaling pathway	immune system process	0.00364	CCR7,HLA-DRB1,HLA-DRB5,NFKBIA,PAK3,PLCG2,PTPRJ,TESPA1,THEMIS2
hsa-mir-10a	GO:0002440	production of molecular mediator of immu...	immune system process	0.00267	HLA-E,POU2F2,TGFB3
hsa-mir-26b	GO:0050766	positive regulation of phagocytosis	immune system process	0.00036	C3,CCL2,CD36,TUB
hsa-mir-335	GO:0032680	regulation of tumor necrosis factor prod...	immune system process	0.00364	CCL19,CCR2,CD14,CD36,LILRB1,POMC,RASGRP1,SPN,TLR1
hsa-mir-335	GO:0071731	response to nitric oxide	immune system process	0.00301	CCL19,CCR7,FOXO1,TPO
hsa-mir-556	GO:0006811	ion transport	localization/transport	0.00012	AOC3,CAV1,KCNJ8,PTGER3,SLC24A4
hsa-mir-192	GO:0006869	lipid transport	localization/transport	0.00023	ABCA8,ATP10D,CAV1,FZD4,GULP1,ITGAV,OSBPL6,OSBPL8,PLA2G5,PRKAA2,SOAT1
hsa-mir-576	GO:0030001	metal ion transport	localization/transport	0.00367	GCK,ORAI2,SCN1A,TRPC3
hsa-mir-362	GO:0015844	monoamine transport	localization/transport	0.00063	CXCL12,GDNF,KCNB1,LILRB1
hsa-mir-107	GO:0015672	monovalent inorganic cation transport	localization/transport	0.00232	CAV1,DMPK,SNCG
hsa-mir-96	GO:0051051	negative regulation of transport	localization/transport	0.0047	HTR1B,PRKCE,SNAI2,SSC5D
hsa-mir-16-1	GO:0051050	positive regulation of transport	localization/transport	0.00419	ATP8A2,BCL2L11,CADM1,CARD8,CLASP1,CREBRF,DMD,EGFR,FLNA,GPR27,MERTK,PANX1,RNASEL,SYNJ1,TBC1D20,WNT5A
hsa-mir-192	GO:0051050	positive regulation of transport	localization/transport	0.00285	BCL2L11,C1QTNF3,CADM1,CAMK4,CAV1,CREBL2,HSPA2,ITGAV,MSN,OSBPL8,RAB8B,TRPC1,TRPV2
hsa-mir-32	GO:0051050	positive regulation of transport	localization/transport	0.00347	BCL2L11,CREBL2,HBP1,ITGAV,OSBPL8,RAB8B,SYNJ1
hsa-mir-374b	GO:0051050	positive regulation of transport	localization/transport	0.0023	AVPR1A,CREBRF,GPR27,RAB8B
hsa-mir-106b	GO:0071805	potassium ion transmembrane transport	localization/transport	0.00053	CAV1,KCNB1,KCND3,KCNJ8,KCNMB1,PKD2,PRNP
hsa-mir-93	GO:0071805	potassium ion transmembrane transport	localization/transport	0.00035	CAV1,KCNB1,KCND3,KCNJ8,KCNMB1,PKD2,PRNP
hsa-mir-548d-1	GO:0072659	protein localization to plasma membrane	localization/transport	0.0033	AR,NRXN1,RAB8B
hsa-mir-93	GO:0072659	protein localization to plasma membrane	localization/transport	0.00134	CAV1,ITGB1,KCNB1,RAB12,RAB34,RAB8B,TGFB1,WNK3
hsa-mir-186	GO:0051952	regulation of amine transport	localization/transport	0.00075	CACNA1A,P2RX7,PTGS1,RAB3GAP1
hsa-mir-17	GO:1901019	regulation of calcium ion transmembrane ...	localization/transport	0.00277	GNB5,JPH2,PKD2,RYR2,STIM1
hsa-mir-192	GO:0010522	regulation of calcium ion transport into...	localization/transport	0.00499	CAV1,TRPC1,UBASH3B
hsa-let-7g	GO:0034765	regulation of ion transmembrane transpor...	localization/transport	0.00145	KCNB1,OPRL1,PLCG2,THBS1
hsa-mir-106b	GO:0034765	regulation of ion transmembrane transpor...	localization/transport	0.00412	CAV1,CLIC4,KCNB1,KCND3,KCNJ8,PDGFB,PKD2,PRNP,WNK3
hsa-mir-16-2	GO:0034765	regulation of ion transmembrane transpor...	localization/transport	0.00291	CACNA2D1,CRHBP,DMD,KCND3,KCNS2,MYO5A,NRXN1,PRNP,SLC30A1
hsa-mir-19b-2	GO:0034765	regulation of ion transmembrane transpor...	localization/transport	0.00492	CLIC4,THBS1,WNK3
hsa-mir-93	GO:0034765	regulation of ion transmembrane transpor...	localization/transport	0.00144	CAV1,CLIC4,GNB5,KCNB1,KCND3,KCNJ8,PDGFB,PKD2,PRNP,SCN1A,SCN7A,WNK3
hsa-mir-19a	GO:0043269	regulation of ion transport	localization/transport	0.00304	CLIC4,GDNF,HBP1,PARK2,SGK1,THBS1,WNK3
hsa-mir-19a	GO:0051223	regulation of protein transport	localization/transport	0.00168	CD38,CREBRF,ERBB4,ITPR1,PARK2,PRKACB,RAP1A,SNAP25,TLR2
hsa-mir-196a-2	GO:0060627	regulation of vesicle-mediated transport	localization/transport	0.00113	ITGAV,RDX,SLC11A1,SYT9
hsa-mir-19b-2	GO:0060627	regulation of vesicle-mediated transport	localization/transport	0.00453	EHD1,RAB2B,RAB5B,RAB8B,RAP1A,TGFB1
hsa-mir-146a	GO:0055085	transmembrane transport	localization/transport	0.0045	ADCY2,CYBRD1,PRKAB2,SLC8A1
hsa-mir-556	GO:0055085	transmembrane transport	localization/transport	6.1e-06	AOC3,CAV1,CYBRD1,KCNJ8,SLC24A4
hsa-mir-20a	GO:0090316	positive regulation of intracellular pro...	localization/transport	0.00449	FLNA,KCNB1,LEPROT,SH3GLB1,TLR7,UGCG
hsa-mir-148b	GO:1903532	positive regulation of secretion by cell	localization/transport	0.00113	AGTR2,CCL19,INHBA,NCS1,SOX11
hsa-mir-19a	GO:1903532	positive regulation of secretion by cell	localization/transport	0.0027	CD38,GDNF,RAB2B,RAB8B,TLR2
hsa-mir-19b-2	GO:1903532	positive regulation of secretion by cell	localization/transport	0.00232	CD38,CREB1,GDNF,RAB2B,RAB8B,TGFB1,TLR2
hsa-mir-7-2	GO:1903532	positive regulation of secretion by cell	localization/transport	0.0013	GDNF,KCNB1,NR1H2,SNCA
hsa-mir-7-3	GO:1903532	positive regulation of secretion by cell	localization/transport	0.00305	GDNF,NR1H2,SNCA
hsa-mir-374b	GO:0072594	establishment of protein localization to...	localization/transport	0.0026	RAB8B,TRPS1,WWTR1
hsa-mir-192	GO:0042308	negative regulation of protein import in...	localization/transport	0.00323	C1QTNF3,FBXW11,FZD1,PDE2A,RAB23
hsa-mir-26b	GO:0006898	receptor-mediated endocytosis	localization/transport	0.0024	CAV1,CAV2,CD36,COL4A2,COLEC12,FOLR2,LOXL2,PIP5K1C,SCARA3,SFRP4,SNAP91
hsa-mir-29b-1	GO:0006898	receptor-mediated endocytosis	localization/transport	0.00211	COL1A1,COL3A1,COL4A1,COL4A2,ENPP2,LOXL2,LOXL4,SPARC
hsa-mir-29b-2	GO:0006898	receptor-mediated endocytosis	localization/transport	9.7e-05	COL1A1,COL3A1,COL4A1,COL4A2,COLEC12,ENPP2,LOXL2,LOXL4,SPARC
hsa-mir-190	GO:0016051	carbohydrate biosynthetic process	metabolic process	0.00408	ADCYAP1R1,GCK,IGF1,NDST1,NR3C1,SLC25A12
hsa-mir-335	GO:1901137	carbohydrate derivative biosynthetic pro...	metabolic process	0.00165	ADCYAP1,AKAP12,AMPD3,APLP1,CCL19,CCR2,CCR7,CFP,CHST8,CHST9,CYTL1,DPY19L2,FUT11,FUT9,GALNT16,GALR1,GATA1,GCNT2,GCNT4,GNAL,GPER1,HRH2,HS3ST3B1,HS6ST3,HSPG2,KERA,MAN1A1,MGAT4C,NECAB1,NPC1,NPR3,OAS2,PDE2A,RCVRN,ST8SIA4,TSHR,UGCG,UST,VIP
hsa-mir-32	GO:1901136	carbohydrate derivative catabolic proces...	metabolic process	0.00036	FGF2,GM2A,GPC6
hsa-mir-454	GO:0042593	glucose homeostasis	metabolic process	0.00183	G6PC,IGFBP5,KCNB1,NPTX1
hsa-mir-7-2	GO:0016042	lipid catabolic process	metabolic process	0.0021	CRTC3,ENPP6,MGLL,PIK3CG
hsa-mir-7-3	GO:0016042	lipid catabolic process	metabolic process	0.00043	CRTC3,ENPP6,MGLL,PIK3CG
hsa-mir-186	GO:1903510	mucopolysaccharide metabolic process	metabolic process	0.00438	CHST11,DSEL,FGF2,GPC5
hsa-mir-19b-2	GO:0046209	nitric oxide metabolic process	metabolic process	0.00256	ESR1,RORA,TLR2
hsa-mir-32	GO:0046209	nitric oxide metabolic process	metabolic process	0.00036	ATP2B4,ICAM1,RORA
hsa-mir-29a	GO:0046434	organophosphate catabolic process	metabolic process	0.0025	ENPP2,ENTPD1,IGF1
hsa-mir-362	GO:0031331	positive regulation of cellular cataboli...	metabolic process	0.00199	ARNT,IRS1,RDX,TWIST1
hsa-mir-17	GO:0009893	positive regulation of metabolic process	metabolic process	0.00474	ABCA1,AFF1,ARHGAP1,ARHGAP10,ARHGEF18,ATXN1,BCL2L11,BMPR2,CAV1,CCL5,CD28,CLU,CRTC3,DENND5B,DYRK2,ENPP2,EPAS1,ETV1,F2R,FAM129A,FBXL5,FOXJ2,FRS2,HIF1A,HOXD3,HSPB2,ICAM1,IFNAR1,IQSEC1,ITGB1,KAT2B,MAP3K12,MAP3K2,MAP3K3,MEF2D,MIXL1,MYH9,NPAS3,PER1,PICALM,PIK3CA,PIP4K2A,PKD2,PPP1R12B,PRICKLE1,PRKAR1A,PRKCB,PRMT2,QKI,RAB12,RABGAP1L,RBM20,RORA,RUNX3,RYR2,SEMA7A,SERINC1,SH3GLB1,STAT3,TBC1D17,TCEA2,TCF4,TGF…
hsa-mir-192	GO:0030166	proteoglycan biosynthetic process	metabolic process	0.00109	BMPR2,CHST12,CHSY3,CSGALNACT2,EXTL2
hsa-mir-30c-1	GO:0030166	proteoglycan biosynthetic process	metabolic process	0.00199	CHST15,DSEL,IGF1
hsa-mir-16-2	GO:0006029	proteoglycan metabolic process	metabolic process	0.00284	CSGALNACT1,EXT1,IDS,XYLT1
hsa-mir-182	GO:0010565	regulation of cellular ketone metabolic ...	metabolic process	0.0018	FOXO1,NR3C1,PRKAA2
hsa-mir-106b	GO:0045428	regulation of nitric oxide biosynthetic ...	metabolic process	0.0002	CAV1,CD34,PKD2,PTGIS,TLR2
hsa-mir-93	GO:0045428	regulation of nitric oxide biosynthetic ...	metabolic process	0.00275	CAV1,ICAM1,PKD2,PTGIS
hsa-mir-18a	GO:0050999	regulation of nitric-oxide synthase acti...	metabolic process	0.00346	ATP2B4,ESR1,HIF1A
hsa-mir-33a	GO:1900544	positive regulation of purine nucleotide...	metabolic process	0.0049	ABCA1,GNAL,HIF1A,PTHLH
hsa-mir-106a	GO:0051254	positive regulation of RNA metabolic pro...	metabolic process	0.00279	ADCYAP1,AGO1,APP,ARID4B,ATXN1,F2R,FOXJ2,HIF1A,KMT2A,MAP3K2,NFE2L1,PRKCB,RBM20,RORA,TP53INP1
hsa-mir-30c-1	GO:0072522	purine-containing compound biosynthetic ...	metabolic process	0.00199	CECR1,GNAI2,NPR1
hsa-mir-141	GO:1901617	organic hydroxy compound biosynthetic pr...	metabolic process	0.0045	MYO5A,PRKAA2,TGFB2,ZEB2
hsa-mir-19b-2	GO:0010800	positive regulation of peptidyl-threonin...	metabolic process	0.00013	S1PR2,TGFB1,WNK3
hsa-mir-335	GO:0032959	inositol trisphosphate biosynthetic proc...	metabolic process	0.00301	GPER1,HRH1,PLCG2,PTAFR
hsa-mir-93	GO:0030279	negative regulation of ossification	miscellaneous	2.7e-05	CHSY1,HIF1A,SKI,SUFU,TGFB1
hsa-mir-26b	GO:0030500	regulation of bone mineralization	miscellaneous	0.00419	ASXL2,BMP2K,MEF2C,MGP,SRGN
hsa-mir-93	GO:0030500	regulation of bone mineralization	miscellaneous	0.00275	BMPR2,HIF1A,OSR1,TGFB1
hsa-mir-130b	GO:0030278	regulation of ossification	miscellaneous	0.00269	ACVR1,CSF1,EGR2,IGF1,IGFBP5,P2RX7
hsa-mir-301b	GO:0030278	regulation of ossification	miscellaneous	0.00495	ACVR1,IGFBP5,P2RX7,ZBTB16
hsa-mir-7-1	GO:0008344	adult locomotory behavior	miscellaneous	0.00328	ATXN1,GDNF,KCNJ10,SNCA
hsa-mir-7-3	GO:0008344	adult locomotory behavior	miscellaneous	0.00399	ATXN1,GDNF,SNCA
hsa-mir-16-1	GO:0007631	feeding behavior	miscellaneous	0.00258	APP,ATP8A2,NEGR1
hsa-mir-221	GO:0007565	female pregnancy	miscellaneous	0.0014	ADCYAP1,ESR1,ETS1,MMP2,RECK
hsa-mir-25	GO:0051235	maintenance of location	miscellaneous	0.00395	FGF2,ITPR1,PIP5K1C,RYR2,TLN1
hsa-mir-32	GO:0051235	maintenance of location	miscellaneous	0.00275	FGF2,GM2A,ITGAV,ITPR1,OSBPL8,PIP5K1C
hsa-mir-30c-1	GO:0035264	multicellular organism growth	miscellaneous	0.00126	FTO,IGF1,RARB,WWTR1
hsa-mir-141	GO:0050877	neurological system process	miscellaneous	0.0034	CYP1B1,ELAVL4,GABRA1,MYO5A,TRPV2,WASF3
hsa-mir-7-1	GO:0050877	neurological system process	miscellaneous	0.00169	ALDH1A3,APLP2,ATXN1,CACNG7,DGKI,EGFR,GJC1,HRH2,KCNJ10,MGLL,NLGN4X,TPP1
hsa-mir-29b-2	GO:0022602	ovulation cycle process	miscellaneous	0.00388	ESR1,PDGFRA,TGFB2,TGFB3
hsa-mir-10a	GO:0044089	positive regulation of cellular component biogenesis	miscellaneous	0.0018	SFRP1,SLITRK4,SYNPO,TGFB3
hsa-mir-196a-2	GO:0051130	positive regulation of cellular component organization	miscellaneous	0.00369	FLNA,IGF1R,ITGAV,NRXN1,SLC11A1
hsa-mir-505	GO:0051130	positive regulation of cellular component organization	miscellaneous	0.0046	IGF1,LIMS1,NEGR1,SYT4
hsa-mir-335	GO:0051240	positive regulation of multicellular org...	miscellaneous	0.00443	ACVR1,ADAM8,ADCYAP1,ADGRB3,ARNTL,ATXN1,BCL6,BMP1,C5AR1,CCL19,CCR2,CCR7,CD14,CD27,CD276,CD36,CD38,CHRNB4,CITED2,CPNE5,CRTAM,CSF1,CTHRC1,CYSLTR1,FGF10,FIGF,GALR1,GATA1,GCNT2,GDF5,GLI1,GPER1,GPIHBP1,HEY1,HLA-DMA,HMOX1,HOXD3,HRH1,HRH2,ICAM1,IL6R,IL6ST,KIT,KL,LILRB2,MACF1,MYOCD,NEGR1,NFKBIA,NGFR,NLRP1,NRP1,NRP2,PAK3,PDE5A,PLCG2,PTPRM,RASGRP1,RIMS2,RORA,RUNX2,SASH1,SCN1B,SCN3B,SERPINF1,SETX,SHANK1,SOX1…
hsa-mir-362	GO:0051240	positive regulation of multicellular org...	miscellaneous	0.00339	ARNT,ATXN1,CLSTN3,CTGF,CXCL12,EGR3,ETS1,GDNF,GPR21,ICAM1,IL6ST,ITPKB,KCTD11,LILRB2,NDRG4,SIX1,SLITRK4,TIGIT,TNFSF4,TWIST1,WNT7A,ZBTB20,ZBTB46
hsa-mir-26b	GO:0090066	regulation of anatomical structure size	miscellaneous	0.00475	AGTR1,CAV1,FN1,GJA5,HMOX1,IL7R,KAT2B,KCNA5,L1CAM,MAP1B,PLXNA4,SSH1,WNT5A
hsa-mir-128-1	GO:0050795	regulation of behavior	miscellaneous	0.00084	BMPR2,NTRK3,RELN,VEGFC,ZFHX3
hsa-mir-16-1	GO:0050795	regulation of behavior	miscellaneous	0.00488	FGF2,KDR,MEGF8,NRP1,NRXN1,WNT5A,ZFHX3
hsa-mir-126	GO:0065008	regulation of biological quality	miscellaneous	0.0022	CXCL12,GRIK5,NPTX1,NR3C1
hsa-mir-16-2	GO:0032879	regulation of localization	miscellaneous	0.00438	ACTN1,AMOTL1,AR,ATP8A2,CACNA2D1,CADM1,CAMK2G,CARD8,CREBL2,CREBRF,CRHBP,CYLD,DLC1,DMD,DMPK,DYRK2,FBXW11,FGF2,FLNA,GPR27,HMOX1,IGFBP5,ITPR1,KCND3,KCNS2,KDR,LITAF,MERTK,MYO5A,NRP1,NRXN1,OTUD7B,PHLDB2,PRNP,PTGS1,RAB23,RASSF5,RNASEL,RTN4,SH3GLB1,SIRT4,SLC30A1,SMAD7,SYNJ1,SYT11,VCL
hsa-mir-10a	GO:0044057	regulation of system process	miscellaneous	0.00055	ATP1A2,FGFR1,IGF1,PIK3CG
hsa-mir-16-2	GO:0044057	regulation of system process	miscellaneous	0.00371	AKAP13,CAMK2G,CRHBP,CTGF,DMD,DMPK,FGFR1,HMOX1,IGFBP5,PTGS1,SMAD7,TMEM100
hsa-mir-7-1	GO:0044057	regulation of system process	miscellaneous	0.00377	BMPR2,CAV1,GJC1,HRH2,IGFBP5,KCNJ10,MGLL,NR1H2,PIK3CG
hsa-mir-103-2	GO:0044708	single-organism behavior	miscellaneous	0.0049	HOMER2,LSAMP,SNAP25,SNCG,ZFHX3
hsa-mir-26a-1	GO:0048731	system development	miscellaneous	0.005	ACVR1,ADAM17,ATM,BBX,CLIC4,CTGF,EPB41L3,ESR1,FOXO3,HGF,LOXL2,MAP1B,MYH10,PIKFYVE,PRKCH,RASGRP3,RBM20,RND2,SSH2,TSHZ1,TUB,UTRN
hsa-mir-26b	GO:0048731	system development	miscellaneous	0.00152	ADAM17,ADAMTS1,ADAMTS12,ADAP2,AGTR1,ARNT2,ASPN,ASXL2,BCHE,BMP2K,BNC2,C1QB,C3,C5AR1,CADM1,CASQ1,CAV1,CAV2,CCL2,CD248,CD28,CDH5,CEND1,CLSTN2,COL12A1,COL15A1,COL4A2,COL5A1,CRIP2,CRLF1,CYR61,DFNA5,DPYSL3,ELAVL3,EPB41L3,FEM1B,FES,FGF2,FIGF,FN1,FOXF2,GALR2,GCNT2,GJA5,GLI2,GNA13,GPNMB,GPR183,HIVEP3,HMOX1,HSD11B1,HTRA1,IGFBP4,IGSF3,IKZF1,IL7R,IRF4,ITGAX,KAT2B,L1CAM,LDB2,LHX6,LIFR,LOXL2,LRRC17,LSAMP,MAP1B…
hsa-mir-19b-2	GO:0003008	system process	miscellaneous	0.00327	ATXN1,BMPR2,CASQ1,CD38,CREB1,GDNF,HEG1,KAT2B,MEF2A,PRKACB,RAB8B,SGK1,SLMAP,SNAP25,SPG20,TGFB1,TRPC3,WNK3
hsa-mir-556	GO:0003008	system process	miscellaneous	0.00476	CAV1,KCNJ8,PTGER3,SLC24A4
hsa-mir-576	GO:0003008	system process	miscellaneous	0.0009	ATXN1,CREB1,HOPX,IGF1,MYH2,SCN1A,TRPC3
hsa-mir-93	GO:0003008	system process	miscellaneous	0.00306	ATXN1,BMPR2,CAV1,EGR2,F2R,FOXC1,FYN,HEG1,HIF1A,ICAM1,ITGB1,KCNJ8,PBX3,PDGFB,PPP1R12B,PRKAR1A,PRNP,RAB8B,SCN1A,SCN7A,SOD2,TGFB1,TMEM100,TPM4,WNK3,ZNF385A
hsa-mir-27a	GO:0007033	vacuole organization	miscellaneous	0.00065	ABCA1,TP53INP1,TP53INP2
hsa-mir-769	GO:0007033	vacuole organization	miscellaneous	0.0049	ARSB,MBTPS1,RAB3GAP1
hsa-mir-16-2	GO:0008037	cell recognition	miscellaneous	0.00433	APP,CADM1,CSGALNACT1,NRP1,RTN4
hsa-mir-30c-1	GO:0022411	cellular component disassembly	miscellaneous	0.00097	CFL2,ETS1,GABARAPL1,IRAK3,KCNK3,LCP1,MYH11,SNAI2,VIM
hsa-mir-29b-2	GO:0022412	cellular process involved in reproductio...	miscellaneous	0.00091	ITGB1,TGFB1,ZMIZ1
hsa-mir-215	GO:0048871	multicellular organismal homeostasis	miscellaneous	0.0046	ADCY2,LDB1,NOD2,RAB11FIP2
hsa-mir-10a	GO:0048609	multicellular organismal reproductive pr...	miscellaneous	0.00376	AXL,ETS1,IGF1,TGFB3
hsa-mir-190	GO:0048609	multicellular organismal reproductive pr...	miscellaneous	0.00433	ADCYAP1R1,ATP2B4,CADM1,CREBRF,IGF1,NR3C1,QKI,STOX2,ZBTB16
hsa-mir-186	GO:0009968	negative regulation of signal transducti...	miscellaneous	0.0013	ACVR1,ATXN1,CAMK2B,CD109,CHST11,CREBRF,CRY2,DLC1,DUSP3,FGF10,HHIP,HTRA1,IGFBP5,ITGB1,NRP1,NUAK1,NXN,P2RX7,PEG10,RORA,SOCS5,TMEM127
hsa-mir-18a	GO:0009968	negative regulation of signal transducti...	miscellaneous	0.00075	ATP2B4,CLU,CRY2,ESR1,HIC1,HIF1A,IGFBP5,NR3C1,PAFAH1B1,RORA,TGFBR2,WWTR1
hsa-mir-192	GO:0009968	negative regulation of signal transducti...	miscellaneous	0.00264	ANKRD6,APC,C1QTNF3,CAV1,DUSP1,FBN1,FBXW11,FZD1,IL6ST,ITGAV,ITGB1,LGMN,NR3C1,PAFAH1B1,PRICKLE1,PRKAA2,PRNP,PXDN,TICAM2,UBASH3B,WWC2
hsa-mir-93	GO:0009968	negative regulation of signal transducti...	miscellaneous	0.0024	ATXN1,CAV1,CAV2,CREBRF,CRTC3,CRY2,CYLD,FYN,GLI3,HEYL,HIF1A,ICAM1,ITGB1,LATS2,LEPROT,MCC,NUAK1,PEA15,PRKCB,PRNP,RORA,SKI,SOCS5,SOD2,SUFU,TGFB1,TGFBR2,TMEM127,ZNF385A
hsa-mir-15a	GO:0010469	regulation of receptor activity	miscellaneous	0.00214	HEYL,MYO5A,SOCS5
hsa-mir-26b	GO:0003179	heart valve morphogenesis	miscellaneous	0.00208	CYR61,GJA5,MEF2C
hsa-mir-616	GO:0051239	regulation of multicellular organismal p...	miscellaneous	0.00014	AMOTL1,HOOK3,IGFBP5,MITF,NRXN1,S1PR2
hsa-mir-335	GO:1903522	regulation of blood circulation	miscellaneous	0.00087	ANK2,ATP1B2,ATP2B4,CACNA1B,CD38,CHRM2,CLIC2,CYSLTR1,ECE1,GPER1,HMOX1,HRH1,HRH2,ICAM1,MEF2A,P2RX1,PDE5A,POPDC2,PTPRM,SCN1B,SCN3B,VIP
hsa-mir-16-2	GO:0008217	regulation of blood pressure	miscellaneous	0.00115	ANPEP,HMOX1,NPR3,PTGS1
hsa-mir-142	GO:0031344	regulation of cell projection organizati...	miscellaneous	0.0039	APC,KAT2B,SYT4
hsa-mir-19a	GO:0032147	activation of protein kinase activity	miscellaneous	0.00152	ERBB4,FRS2,KIT,MAP3K3,PRKACB,RAP1A,RAPGEF2,S1PR2,TGFBR2,THBS1
hsa-mir-17	GO:0043087	regulation of GTPase activity	miscellaneous	0.00161	ARHGAP1,ARHGAP10,ARHGEF18,CCL5,DENND5B,FICD,ICAM1,IQSEC1,ITGB1,PAFAH1B1,RABGAP1L,TBC1D17
hsa-mir-20a	GO:0043087	regulation of GTPase activity	miscellaneous	0.00087	ARHGAP1,ARHGEF18,CCL5,DENND5B,DLC1,FICD,ITGB1,PAFAH1B1,PRKG1,RABGAP1L,RGS5
hsa-mir-7-2	GO:0060191	regulation of lipase activity	miscellaneous	0.0028	ADCY9,FGF2,NR1H2,SNCA
hsa-mir-16-1	GO:1902533	positive regulation of intracellular sig...	miscellaneous	0.00447	BCL2L11,DUSP19,EGFR,FGF2,FGFR1,FLNA,GRB2,HMOX1,KDR,KIDINS220,L1CAM,LITAF,NOTCH2,NRP1,RASSF2,REL,SEMA4C,SHOC2,TAOK1,WNT5A
hsa-mir-17	GO:1902533	positive regulation of intracellular sig...	miscellaneous	0.00044	BCL2L11,CAV1,CCL5,CD28,CLU,F2R,FRS2,ICAM1,IGFBP5,ITPKB,MAP3K12,MAP3K2,MAP3K3,MCL1,NACC2,NOTCH2,PKD2,PRKCB,SEMA7A,SHOC2,TGFB1,THBS1,TLR7,ZNF385A
hsa-mir-616	GO:1902533	positive regulation of intracellular sig...	miscellaneous	0.00451	FGF5,IGFBP5,S1PR2
hsa-mir-19b-1	GO:0010862	positive regulation of pathway-restricte...	miscellaneous	0.00047	ACVR1,BMP3,BMPR2,TGFB1
hsa-mir-19b-2	GO:0010862	positive regulation of pathway-restricte...	miscellaneous	0.00173	ACVR1,BMP3,BMPR2,TGFB1
hsa-mir-19b-1	GO:1902531	regulation of intracellular signal trans...	miscellaneous	0.00234	ARHGAP1,ARHGEF26,BCL2L11,BMP3,ESR1,FAM13B,HIC1,HIPK3,ITPR1,MAP3K3,OTUD7B,PHLDA3,PSAP,RAP1A,RASSF2,RORA,S1PR2,TGFB1
hsa-mir-19b-2	GO:1902531	regulation of intracellular signal trans...	miscellaneous	0.00427	ARHGAP1,BCL2L11,BMP3,ESR1,FAM13B,FRS2,HIC1,HIPK3,ITPR1,MAP3K3,NACC2,OTUD7B,PHLDA3,PSAP,RAP1A,RASSF2,RORA,S1PR2,SOCS3,TGFB1,THBS1,TLR2
hsa-mir-32	GO:1902531	regulation of intracellular signal trans...	miscellaneous	0.00011	ATP2B4,BCL2L11,BMP8A,DDX3X,ERBB2IP,FGF2,ICAM1,IL6ST,ITPR1,LAX1,MAP3K12,MCF2L2,MCL1,MYO5A,NEFL,OSBPL8,OTUD7B,PAFAH1B1,REL,RORA,TRIO,WTIP
hsa-mir-33b	GO:1902531	regulation of intracellular signal trans...	miscellaneous	0.0019	ABCA1,ARHGAP15,ARHGAP31,EDN1,F2R,FLT1,RORA,SKIL,SOCS5
hsa-mir-103-2	GO:0030048	actin filament-based movement	muscle cell related process	0.0021	CAV1,MYO5A,SUN2
hsa-mir-16-1	GO:0030048	actin filament-based movement	muscle cell related process	0.00235	DMD,MYO5A,TPM2,VIM,WIPF1
hsa-mir-16-2	GO:0030048	actin filament-based movement	muscle cell related process	0.00165	DMD,MYO5A,TPM2,VIM,WIPF1
hsa-mir-20a	GO:0007015	actin filament organization	muscle cell related process	0.00162	ADD1,ARPC2,CFL2,DLC1,FLNA,PTGER4
hsa-mir-16-2	GO:0045104	intermediate filament cytoskeleton organ...	muscle cell related process	0.00284	ATP8A2,ERBB2IP,VIM
hsa-mir-19b-2	GO:0030239	myofibril assembly	muscle cell related process	0.00256	CASQ1,CFL2,MEF2A,SIX4
hsa-mir-15a	GO:0006942	regulation of striated muscle contractio...	muscle cell related process	0.00011	CTNNA3,DMPK,SMAD7
hsa-mir-16-2	GO:0006942	regulation of striated muscle contractio...	muscle cell related process	0.00233	CTGF,DMD,DMPK,SMAD7
hsa-mir-130b	GO:0006939	smooth muscle contraction	muscle cell related process	0.00422	EDN1,MYH11,MYOCD,SSTR2,TBXA2R
hsa-mir-17	GO:0032970	regulation of actin filament-based proce...	muscle cell related process	0.00263	ADD1,CAV1,CFL2,FRMD6,FSCN1,ICAM1,MYH9,MYO1F,PTGER4,RYR2,SEMA3E,TGFB1
hsa-mir-16-2	GO:0003012	muscle system process	muscle cell related process	5.9e-05	AKAP13,ATP8A2,CAMK2G,CTGF,DMD,DMPK,HMOX1,IGFBP5,PTGS1,SMAD7,TPM2,VCL,VIM
hsa-mir-186	GO:0051209	release of sequestered calcium ion into ...	muscle cell related process	0.00075	DMD,F2R,FGF2,P2RX7
hsa-mir-20a	GO:0051899	membrane depolarization	nervous system process	0.00069	CAV1,GJA1,SMAD7
hsa-mir-335	GO:0003254	regulation of membrane depolarization	nervous system process	0.00482	FHL1,LRRK2,NGFR,NTSR1,SCN1B,SCN3B
hsa-mir-186	GO:0007612	learning	nervous system process	0.00206	ATXN1,ITGB1,KIT,PTGS1
hsa-mir-16-2	GO:0007611	learning or memory	nervous system process	0.00334	APP,CRHBP,NRXN1,PAFAH1B1,PRNP,PTGS1
hsa-mir-192	GO:0007611	learning or memory	nervous system process	0.00077	CAMK4,EPM2A,GRIA1,GRIN2A,HRH1,ITGB1,KAT2B,PAFAH1B1,PRNP,SNAP25
hsa-mir-222	GO:0048675	axon extension	nervous system process	0.00298	CDKL5,MACF1,MAP1B,VCL
hsa-mir-335	GO:0031103	axon regeneration	nervous system process	0.00094	CHL1,NEFH,SPP1,TNC
hsa-mir-196a-2	GO:0048699	generation of neurons	nervous system process	0.00194	FRS2,IGF1R,ITGAV,MAP4,NRP2,NRXN1,SIX4,SKI,SPEN,VCL,VEGFC
hsa-mir-335	GO:0050804	modulation of synaptic transmission	nervous system process	0.00059	BCHE,BTBD9,CACNA1A,CD38,CELF4,CHRNB4,GPER1,GRIA1,HRH1,HRH2,KIT,LRRK2,NGFR,NTSR1,RIMS2,SHANK1,SNCG,SORCS3,SYP,TACR2
hsa-mir-1277	GO:0050805	negative regulation of synaptic transmis...	nervous system process	0.0038	KCNB1,NLGN4X,RAP1A
hsa-mir-335	GO:0048812	neuron projection morphogenesis	nervous system process	0.00396	ADGRB3,ANK2,APBB1,ATL1,CACNA1A,CDH11,CHL1,COL3A1,COL6A1,CPNE5,DACT1,DPYSL5,DUSP5,ETV1,FGF10,GFRA1,ITGA10,KIT,KL,LIFR,LRRK2,MACF1,MAP2,MEF2A,MMP2,NEFH,NGFR,NRK,NRP1,NRP2,PAK3,PLXNA4,PLXNC1,PLXND1,PREX2,PTPRM,RASGRP1,RASGRP3,RIMS2,ROCK1,RPS6KA2,SCN1B,SHANK1,SOS2,SPP1,SRGAP1,ST8SIA4,TIAM1,UNC5C
hsa-mir-16-1	GO:0045773	positive regulation of axon extension	nervous system process	0.00258	L1CAM,MACF1,MEGF8,NRP1,PAFAH1B1
hsa-mir-192	GO:0045773	positive regulation of axon extension	nervous system process	0.00109	BMPR2,MACF1,NTRK3,PAFAH1B1,TRPV2
hsa-mir-20a	GO:0050769	positive regulation of neurogenesis	nervous system process	0.00143	ATXN1,BMPR2,CCL5,HIF1A,KIT,PAFAH1B1,SEMA7A,TCF4
hsa-mir-93	GO:0050769	positive regulation of neurogenesis	nervous system process	0.00122	ATXN1,BMPR2,FYN,GLI3,HEYL,HIF1A,SEMA7A,TCF4,TIAM1
hsa-mir-629	GO:0050767	regulation of neurogenesis	nervous system process	0.005	LSAMP,NEGR1,ZEB1
hsa-mir-362	GO:0050803	regulation of synapse structure or activ...	nervous system process	0.00014	CLSTN3,GRIN2A,KCNB1,SIX1,SLITRK4,WNT7A
hsa-mir-26a-1	GO:0007600	sensory perception	nervous system process	9.2e-05	BTBD9,PTGS1,TUB
hsa-mir-1277	GO:0007416	synapse assembly	nervous system process	0.002	CADM1,NLGN4X,NTRK3
hsa-mir-185	GO:0007416	synapse assembly	nervous system process	0.0027	CADM1,NTRK3,SLITRK5
hsa-mir-16-1	GO:0050808	synapse organization	nervous system process	0.00348	APP,CADM1,COL4A1,DMPK,MYO5A,NRXN1,SLITRK4,WNT5A
hsa-mir-10a	GO:0007268	synaptic transmission	nervous system process	0.00166	ADCY9,ATP1A2,GNAL,NPTX1,RAP1A,RELN
hsa-mir-153-2	GO:0007268	synaptic transmission	nervous system process	0.0037	GDNF,KCNB1,NLGN4X
hsa-mir-16-1	GO:0007268	synaptic transmission	nervous system process	0.0016	ATXN1,CRHBP,DMPK,GNAL,GNG2,KCND3,KCNS2,KIF5A,MYO5A,NRXN1,PAFAH1B1,PANX1,SLC30A1,SYNJ1,SYT11
hsa-mir-16-2	GO:0007268	synaptic transmission	nervous system process	0.0021	CAMK2G,CRHBP,DMPK,GNAL,KCND3,KCNS2,KIF5A,MYO5A,NRXN1,PAFAH1B1,SLC30A1,SYNJ1,SYT11
hsa-mir-19a	GO:0007268	synaptic transmission	nervous system process	0.00336	ATXN1,CD38,GDNF,KIT,PARK2,PRKACB,RAB8B,RAP1A,RAPGEF2,S1PR2,SNAP25
hsa-mir-335	GO:0060079	excitatory postsynaptic potential	nervous system process	0.00215	ATXN1,CELF4,LRRK2,RIMS2,SHANK1,SLC17A7
hsa-mir-16-1	GO:0042347	negative regulation of NF-kappaB import ...	NFKB signaling	0.00206	CYLD,FBXW11,LITAF
hsa-mir-16-2	GO:0042347	negative regulation of NF-kappaB import ...	NFKB signaling	0.00105	CYLD,FBXW11,LITAF
hsa-mir-222	GO:0043122	regulation of I-kappaB kinase/NF-kappaB ...	NFKB signaling	0.00242	ESR1,FLNA,GJA1,TAB2
hsa-mir-362	GO:0042127	regulation of cell proliferation	proliferation	0.00192	ARNT,ATXN1,CRLF1,CTGF,CXCL12,EGR3,ETS1,GDNF,IL6ST,IRS1,KCTD11,LILRB1,LILRB2,NACC2,NDRG4,NR2F2,REST,SIX1,SOD2,TNFSF4,TWIST1,WNT7A,WNT9A
hsa-mir-616	GO:0042127	regulation of cell proliferation	proliferation	0.00015	FGF5,IGFBP5,LAMC1,MITF,S1PR2,TES
hsa-mir-93	GO:0014855	striated muscle cell proliferation	proliferation	0.00101	FOXC1,PRKAR1A,STAT3,TGFBR2
hsa-mir-16-2	GO:0033137	negative regulation of peptidyl-serine p...	protein modification	0.00284	DMD,RASSF2,SMAD7
hsa-mir-25	GO:0006486	protein glycosylation	protein modification	0.00249	ADAMTSL1,FUT11,GFPT2,KAT2B,TUSC3
hsa-mir-186	GO:0050730	regulation of peptidyl-tyrosine phosphor...	protein modification	0.00158	FGF10,KIT,NRP1,SH3BP5,SOCS5
hsa-mir-93	GO:0050730	regulation of peptidyl-tyrosine phosphor...	protein modification	0.00373	CAV1,FYN,ICAM1,PDGFB,SH3BP5,SOCS5,TGFB1
hsa-mir-19b-2	GO:0043254	regulation of protein complex assembly	protein modification	0.00323	BCL2L11,CLIP1,CREB1,FBLIM1,TGFB1
hsa-mir-301a	GO:0043254	regulation of protein complex assembly	protein modification	0.00293	ATF7IP,BCL2L11,CLIP1,DDX3X
hsa-mir-103-2	GO:0007166	cell surface receptor signaling pathway	receptor signaling	0.0012	ADORA3,BMPR2,BTLA,CAV1,CD109,CD180,CITED2,CREBRF,DST,DYRK2,FGF2,GLP2R,HOMER2,LIFR,PDK4,PRKAB2,PTPRT,RRAGC,SHOC2,TLE4,TMEM100,ZRANB1
hsa-mir-16-1	GO:0007166	cell surface receptor signaling pathway	receptor signaling	0.0001	ADORA3,AKAP13,AMOTL1,APP,ATXN1,BCL2L11,C10orf54,CD180,CREBRF,CRHBP,CRIM1,CYLD,DIXDC1,EGFR,FBXW11,FGF2,FGFR1,FLNA,GLP2R,GRB2,HEYL,HMOX1,HTRA1,IGF2R,IRF4,ITPR1,KDR,KIDINS220,L1CAM,LATS1,MACF1,MEGF8,MERTK,MLLT11,NEURL1B,NOTCH2,NRP1,NRXN1,PAFAH1B1,PAG1,PDK4,PRKAB2,PTPRT,RAB23,RASSF2,RNASEL,RTN4,SEMA4C,SHOC2,SMAD7,SOCS5,TLE4,TMEM100,VASN,VIM,WIPF1,WNT5A
hsa-mir-16-2	GO:0007166	cell surface receptor signaling pathway	receptor signaling	3.4e-05	ADORA3,AKAP13,AMOTL1,APP,AR,C10orf54,CAMK2G,CD180,CREBRF,CRHBP,CTGF,CYLD,DIXDC1,DYRK2,ERBB2IP,FBXW11,FGF2,FGFR1,FLNA,GLP2R,HEYL,HMOX1,HTRA1,IGFBP5,IRAK3,IRF4,ITPR1,KDR,KIDINS220,L1CAM,MERTK,MLLT11,NOTCH2,NRP1,NRXN1,PAFAH1B1,PAG1,PDK4,PRKAB2,PRNP,PTPRT,RAB23,RASSF2,RNASEL,RTN4,SHOC2,SMAD7,SOCS5,TLE4,TMEM100,VASN,VIM,WIPF1
hsa-mir-192	GO:0007166	cell surface receptor signaling pathway	receptor signaling	0.00356	ANKRD6,APC,BCL2L11,BMPR2,CAMK4,CAV1,CDK14,DST,DSTYK,FBN1,FBXW11,FGF2,FGF7,FZD1,FZD4,FZD7,GRIA1,GRIN2A,IL1R1,IL6R,IL6ST,ITGAV,ITGB1,KAT2B,KIDINS220,LGMN,MACF1,NREP,NTRK3,OSBPL8,PAFAH1B1,PLEKHG2,PRICKLE1,PRKAA2,PRKAR1A,PRNP,PXDN,RAB23,RET,SAMHD1,TICAM2,TNFSF13B,USP34
hsa-mir-196a-2	GO:0007166	cell surface receptor signaling pathway	receptor signaling	0.00169	CAMK4,FLNA,FRS2,IGF1R,ITGAV,NOTCH2,NRP2,NRXN1,SIGLEC9,SKI,SP100,SPEN,SUSD5,VEGFC
hsa-mir-26b	GO:0007166	cell surface receptor signaling pathway	receptor signaling	0.00133	ABCA1,ADAM17,ADAMTS1,ADAMTS12,ADGRL2,ASPN,C5AR1,CAV1,CAV2,CCL2,CCL7,CD28,CD36,CDH5,CDK14,CREBRF,CYR61,EIF4G2,FCGR1B,FEM1B,FES,FGF2,FIGF,FSTL1,GALR2,GCNT2,GEM,GLI2,GREM2,HMOX1,HTRA1,IGFBP4,IGSF6,IL7R,IRF4,ITGAX,ITGB2,KAT2B,KCNA5,L1CAM,LIFR,MCC,MEF2C,MNDA,P2RX2,P2RY6,PDGFRA,PDGFRL,PLXNA4,PLXNC1,RAB23,RASGRP3,RRAGC,RSAD2,SFRP4,SHOC2,SMAD7,SRPX,SUSD5,TGFB1I1,TRIM22,TRIM6,TRPS1,VIM,WNT5A,ZNF423
hsa-mir-29b-2	GO:0007166	cell surface receptor signaling pathway	receptor signaling	0.00464	ADAM12,ADCY9,COL1A1,COL3A1,FBN1,FCGR2A,FEM1B,GATA3,HECW1,ITGB1,MMP2,MMP9,NEDD9,NOTCH2,NREP,PDGFB,PDGFC,PDGFRA,PDGFRB,TESPA1,TGFB1,TGFB2,TGFB3,WWTR1
hsa-mir-30b	GO:0007166	cell surface receptor signaling pathway	receptor signaling	0.00255	BMP3,CLEC7A,CPEB4,CSF1,DYRK2,FEM1B,FERMT2,FRS2,GLP2R,GNAI2,HEY1,IGF1,IGSF6,IL21R,IRAK3,ITGB3,LAX1,LIFR,MYH11,NPR1,PDGFRA,PDGFRB,PPP3CB,PRDM1,PRICKLE1,PRKAR2A,RASGRP3,RFTN2,SOCS3,WWTR1
hsa-mir-30c-1	GO:0007166	cell surface receptor signaling pathway	receptor signaling	0.00185	ARHGEF6,CLEC7A,GNAI2,IGF1,IGSF6,IRAK3,ITGA4,ITGB3,LIFR,MYH11,NPR1,PEG10,PRICKLE1,RASGRP3,RFTN2,RUNX2,SNAI2,VIM,WWTR1
hsa-mir-32	GO:0007166	cell surface receptor signaling pathway	receptor signaling	0.00428	ATXN1,BCL2L11,BMP8A,BMPR2,CPEB4,DDX3X,DST,ERBB2IP,FGF2,HBP1,ICAM1,IL6ST,IL7R,ITGAV,ITPR1,KAT2B,LAX1,MCL1,NEFL,OSBPL8,OSMR,PAFAH1B1,PEG10,RORA,SIGLEC9,SMAD7,TRIO,VLDLR
hsa-mir-335	GO:0007166	cell surface receptor signaling pathway	receptor signaling	0.00026	ACVR1,ADCYAP1,ADGRB3,ADGRE1,ADGRE3,ADGRF5,AGR2,AKAP13,AMHR2,ARNTL,ASPN,ATP6V0D2,ATXN1,BCL2A1,BCL2L2,BCL6,BTLA,C5AR1,CCL14,CCL19,CCR2,CCR7,CD14,CD226,CD27,CD36,CD37,CD38,CD79A,CD8A,CDH5,CHRDL2,CIITA,CITED2,CMTM3,COL3A1,CPEB4,CREBRF,CSF1,CTHRC1,CYLD,CYSLTR1,DACT1,DISP1,DST,DTX1,DUSP5,EVC,FGD2,FGF10,FIGF,FLT3,FOXO1,FZD1,FZD8,GATA1,GBP2,GCNT2,GDF5,GEM,GFRA1,GLI1,GPBAR1,GPER1,GPR34,GRIA1,HBP1,HEY1,HIC…
hsa-mir-362	GO:0007166	cell surface receptor signaling pathway	receptor signaling	0.00182	ADCYAP1R1,ARNT,ATXN1,CD180,CD82,CLEC4D,CTGF,CXCL12,CYLD,FZD2,GDNF,GPR21,GRIN2A,ICAM1,IL6ST,IRS1,ITPKB,KCNB1,KCTD11,LILRB1,LILRB2,NDRG4,SEMA4C,TNFSF4,TSPAN2,UNC5B,WISP1,WNT7A,WNT9A
hsa-mir-454	GO:0007166	cell surface receptor signaling pathway	receptor signaling	0.00415	ACVR1,ATXN1,BMP3,DDR2,ERBB2IP,HBP1,IGFBP5,KCNB1,KLRD1,MCC,MYH11,PRNP,RRAGD,SPG20,TXNIP
hsa-mir-616	GO:0007166	cell surface receptor signaling pathway	receptor signaling	0.00452	AMOTL1,FGF5,IGFBP5,MITF,NRXN1
hsa-mir-103-2	GO:0007186	G-protein coupled receptor signaling pat...	receptor signaling	0.0034	ADORA3,CAV1,CYSLTR2,ENPP2,GLP2R,GPR146,HOMER2
hsa-mir-29b-2	GO:0007186	G-protein coupled receptor signaling pat...	receptor signaling	0.00492	ADCY9,CHRM2,ENPP2,ENTPD1,ESR1,PDGFRB,PIK3CG,SORCS2
hsa-mir-30b	GO:0007186	G-protein coupled receptor signaling pat...	receptor signaling	0.00104	C3,ENTPD1,FRS2,GLP2R,GNA13,GNAI2,NPR1,PDGFRB,TBXA2R
hsa-mir-335	GO:0007186	G-protein coupled receptor signaling pat...	receptor signaling	0.00477	ADCYAP1,ADGRB3,ADGRE1,ADGRE3,ADGRF5,AKAP12,APLP1,ATP2B4,C5AR1,CACNA1A,CCL14,CCL19,CCR2,CCR7,CHRM2,CNGB1,CYSLTR1,FPR1,FZD1,FZD8,GABRA1,GALR1,GNAL,GNG8,GNGT2,GPBAR1,GPER1,GPR162,GPR34,HMP19,HRH1,HRH2,HTR7,LRRK2,MS4A2,NPR3,NPY,NTSR1,PDE6G,POMC,PREX2,PSAP,PTAFR,RCVRN,RGS13,RGS18,RORB,SORCS3,SYP,TACR2,TENM1,TSHR,VIP
hsa-mir-33a	GO:0007186	G-protein coupled receptor signaling pat...	receptor signaling	0.0031	ABCA1,CACNA1A,GNAL,HCAR2,PTHLH
hsa-mir-7-1	GO:0007186	G-protein coupled receptor signaling pat...	receptor signaling	0.00051	ACTN2,ADCY9,APLP2,ARHGEF12,CAV1,DGKI,FLNA,HRH2,MAS1L,MGLL,PIK3CG,SNCA
hsa-mir-106b	GO:0032103	positive regulation of response to exter...	response to stimuli	0.00153	BMPR2,CD28,HIF1A,PDGFB,PIP4K2A,SH3GLB1,STAT5B,TLR2,TLR7
hsa-mir-32	GO:0032103	positive regulation of response to exter...	response to stimuli	0.00141	BMPR2,FGF2,IL6ST,OSMR
hsa-mir-148a	GO:0048584	positive regulation of response to stimu...	response to stimuli	0.0006	AAK1,ACVR1,APC,BCL2L11,BMP3,COLEC12,CYP1B1,GRIN2A,IGFBP5,IRS1,ITGA5,PRNP,RAB12,S1PR1,S1PR2,SERPINE1,SOS2
hsa-mir-16-2	GO:0048584	positive regulation of response to stimu...	response to stimuli	0.00359	C10orf54,CADM1,CAMK2G,CD180,CREBRF,CTGF,CYLD,DIXDC1,ERBB2IP,FBXW11,FGF2,FGFR1,FLNA,GPR27,HMOX1,IGFBP5,IRAK3,IRF4,ITPR1,KDR,KIDINS220,L1CAM,LITAF,MLLT11,NOTCH2,NRP1,PAFAH1B1,PAG1,PRNP,RASSF2,RNASEL,SH3GLB1,SHOC2,SOCS5,WIPF1
hsa-mir-29b-2	GO:0048584	positive regulation of response to stimu...	response to stimuli	0.00402	COL1A1,COL3A1,COLEC12,FCGR2A,GATA3,MMP2,MMP9,NOTCH2,PDGFB,PDGFRA,PDGFRB,PIK3CG,S100B,SH3GLB1,TESPA1,TGFB1,TGFB2,TGFB3
hsa-mir-96	GO:0048583	regulation of response to stimulus	response to stimuli	0.0049	ALK,ATXN1,CCL22,CDON,CTSB,FOXO1,HTR1B,MAP3K3,NOTCH2,PRKCE,SNAI2,TAOK1,TESPA1,VCAM1,ZEB1
hsa-mir-26b	GO:0071229	cellular response to acid chemical	response to stimuli	0.0007	ABCA1,ADAMTS1,CCL2,FOLR2,P2RY6,PKD2,RORB,RRAGC,WNT5A
hsa-mir-17	GO:0097306	cellular response to alcohol	response to stimuli	0.00071	CCL5,RORA,TGFB1,TP53INP1
hsa-mir-20a	GO:0097306	cellular response to alcohol	response to stimuli	0.00336	CCL5,RORA,TP53INP1
hsa-mir-148b	GO:0071363	cellular response to growth factor stimu...	response to stimuli	0.00182	ACVR1,AGTR2,DUSP3,GAS1,ITGA5,NDN,NOX4,PIK3CA,RGMA,SOX11
hsa-mir-16-2	GO:0071363	cellular response to growth factor stimu...	response to stimuli	0.00354	AKAP13,C10orf54,CAMK2G,COL4A2,CTGF,DMD,FGF2,FGFR1,HEYL,HTRA1,ITPR1,KDR,KIDINS220,NRP1,RTN4,SHOC2,SMAD7,SOX5,TMEM100,VASN
hsa-mir-103-2	GO:0071396	cellular response to lipid	response to stimuli	0.0042	CD180,CREBRF,CYP26B1,PDK4,PLSCR4
hsa-mir-16-1	GO:0071396	cellular response to lipid	response to stimuli	0.00081	AKAP13,CD180,CREBRF,CRHBP,CYP26B1,EGFR,GNG2,LITAF,PDK4,PLSCR4,RARB,WNT5A
hsa-mir-130b	GO:0071248	cellular response to metal ion	response to stimuli	0.00107	CD86,CLIC4,EDN1,GRIN2A,NPTX1,PRNP
hsa-mir-17	GO:0034599	cellular response to oxidative stress	response to stimuli	0.00149	CCL5,EPAS1,HIF1A,KAT2B,MCL1,PKD2,THBS1,TP53INP1
hsa-mir-106b	GO:1901701	cellular response to oxygen-containing c...	response to stimuli	0.00223	ABCA1,CAV1,HIF1A,KANK2,KCNB1,LEPROT,MMP2,NEFH,PDGFB,PEA15,PKD2,PRKAR1A,PRKCB,RORA,RRAGD,STAT5B,TLR2,TP53INP1
hsa-mir-10a	GO:1901701	cellular response to oxygen-containing c...	response to stimuli	0.00042	ADCY9,AXL,ETS1,FGFR1,NPTX1,PIK3CG,RAP1A,RORA,SFRP1
hsa-mir-130b	GO:1901701	cellular response to oxygen-containing c...	response to stimuli	0.00364	CD86,EDN1,EGR2,ESR1,FGF1,FOXO1,GRIN2A,IGFBP5,KCNB1,KLF9,NPTX1,PDE3A,PDGFA,PDGFRA,PRKCB,PSAP,RRAGD,SOX4,SSTR2,TP53INP1,ZEB1
hsa-mir-148b	GO:1901701	cellular response to oxygen-containing c...	response to stimuli	0.00419	AGTR2,COLEC12,CYP1B1,IGFBP5,INHBA,NOX4,NPTX1,PIK3CA
hsa-mir-16-1	GO:1901701	cellular response to oxygen-containing c...	response to stimuli	0.0021	CD180,COL4A1,CRHBP,CYP26B1,EGFR,FGF2,FGFR1,GLP2R,GNG2,GPR27,GRB2,LITAF,MYO5A,NRXN1,PDK4,PLSCR4,PRKAB2,RAB11FIP2,RNASEL,TP53INP1,WNT5A
hsa-mir-16-2	GO:1901701	cellular response to oxygen-containing c...	response to stimuli	0.00027	CAMK2G,CD180,CPEB2,CRHBP,CYP26B1,FGF2,FGFR1,GLP2R,GPR27,IGFBP5,LITAF,MYO5A,NRXN1,PDK4,PLSCR4,PRKAB2,RNASEL
hsa-mir-26a-1	GO:1901701	cellular response to oxygen-containing c...	response to stimuli	0.002	ABCA1,ADAM17,CPEB4,ESR1,HGF,KANK2,PIM1,RASGRP3,RHOQ,TP53INP1
hsa-mir-7-1	GO:1901701	cellular response to oxygen-containing c...	response to stimuli	0.00304	ACTN2,ADCY9,ATP7A,CAV1,COLEC12,CPEB2,EGFR,FBLN5,FGF1,FGF2,IGFBP5,KCNB1,LITAF,PDGFC,PIK3CG,RAB31,SIRT2,SNCA,THBS1,TP53INP1
hsa-mir-7-2	GO:1901701	cellular response to oxygen-containing c...	response to stimuli	2.6e-05	ADCY9,COLEC12,CPEB2,FBLN5,FGF1,FGF2,KCNB1,LITAF,PDGFC,PIK3CG,SNCA,TLR4,TP53INP1,ZNF106
hsa-mir-192	GO:0090287	regulation of cellular response to growt...	response to stimuli	0.00368	BMPR2,CAV1,DSTYK,FBN1,FGF2,FZD1,FZD4,NREP
hsa-mir-7-1	GO:0090287	regulation of cellular response to growt...	response to stimuli	0.00314	BMPR2,CAV1,FAM89B,FGF1,FGF2,NREP,PMEPA1,THBS1
hsa-mir-128-1	GO:0009719	response to endogenous stimulus	response to stimuli	0.00098	ABCA1,BMPR2,CASQ2,CDH5,CLDN5,CPEB4,FYN,ILK,ITPR1,NR1D2,NR2F2,NTRK3,PER1,PLA2G5,RAB8B,SDK1,TGFBR1,TUB,TXNIP,WFIKKN2,ZFHX3
hsa-mir-128-2	GO:0009719	response to endogenous stimulus	response to stimuli	0.00033	ABCA1,BMPR2,CASQ2,CLDN5,CPEB4,ILK,ITPR1,NR1D2,NR2F2,NTRK3,PER1,PLA2G5,RAB8B,SDK1,TGFBR1,TUB,TXNIP,WFIKKN2
hsa-mir-17	GO:0009612	response to mechanical stimulus	response to stimuli	0.00056	CAV1,DENND5B,ETV1,MAP3K2,PKD2,PTGER4,RYR2,TGFBR2,TIMP3,TLR7,TXNIP
hsa-mir-186	GO:0009612	response to mechanical stimulus	response to stimuli	0.00104	ANO3,DMD,KIT,P2RX7,TLR7,TXNIP
hsa-mir-222	GO:0009612	response to mechanical stimulus	response to stimuli	0.00298	ETS1,GJA1,KIT,TIMP3
hsa-mir-19b-2	GO:0010038	response to metal ion	response to stimuli	0.00323	CLIC4,CREB1,MEF2A,THBS1,TRPC3
hsa-mir-16-1	GO:0010243	response to organonitrogen compound	response to stimuli	0.00229	COL4A1,CRHBP,EGFR,FGF2,FGFR1,GLP2R,GNAL,GNG2,GRB2,HMOX1,MYO5A,PANX1,PDK4,PRKAB2,PTGS1,RNASEL,TIMP3
hsa-mir-186	GO:0032102	negative regulation of response to exter...	response to stimuli	0.00175	CD109,FGF2,HTRA1,NRP1,PTGIS,RORA
hsa-mir-93	GO:0097305	response to alcohol	response to stimuli	0.00153	FYN,ICAM1,KLF9,PDGFB,RORA,SLC2A4,STAT3,TGFB1,TGFBR2,TXNIP
hsa-mir-16-1	GO:0000122	negative regulation of transcription fro...	transcription	0.00176	ASXL2,ATF7,ATXN1,CBX6,CREBRF,EPC1,FGFR1,HCFC2,HEYL,OTUD7B,RARB,REL,SMAD7,TLE4,ZBTB16,ZEB2,ZFHX3
hsa-mir-590	GO:0045892	negative regulation of transcription, DN...	transcription	0.0027	ATXN1,BACH1,CITED2,DKK3,LIMS1,NRIP2,TRPS1,ZNF366
hsa-mir-16-2	GO:0043433	negative regulation of sequence-specific...	transcription	0.00237	CYLD,ERBB2IP,FLNA,HEYL,HMOX1,IRAK3,PRNP,SMAD7
hsa-mir-196a-1	GO:0043433	negative regulation of sequence-specific...	transcription	0.0033	FLNA,HAND1,IGF1R,SP100
hsa-mir-196a-2	GO:0043433	negative regulation of sequence-specific...	transcription	0.00342	FLNA,HAND1,IGF1R,SP100
hsa-mir-26b	GO:0007596	blood coagulation	wound healing	0.001	C3,CAV1,CD36,DGKI,FIGF,FN1,GNA13,ITGAX,ITGB2,JAM2,L1CAM,LBH,PDGFRA,PIK3CG,PIP5K1C,SH2B3,SRGN,ZFPM2
hsa-mir-30c-1	GO:0007596	blood coagulation	wound healing	0.00193	C3,EHD2,ENTPD1,GNAI2,IGF1,ITGA4,ITGB3,PRCP
hsa-mir-16-2	GO:0002576	platelet degranulation	wound healing	0.0042	ACTN1,APP,CALU,FLNA,VCL
hsa-mir-222	GO:0002576	platelet degranulation	wound healing	0.00298	APP,FLNA,TLN1,VCL
hsa-mir-192	GO:1903034	regulation of response to wounding	wound healing	0.00208	C1QTNF3,CAV1,FGF2,IL1R1,IL6ST,NTRK3,PDE2A,SLC7A2,THBD,UBASH3B
hsa-mir-93	GO:1903034	regulation of response to wounding	wound healing	0.00354	CAV1,F2R,PDGFB,PTGIS,RORA,SEMA7A,TGFBR2,TLR7
hsa-mir-7-1	GO:0061041	regulation of wound healing	wound healing	0.00328	CAV1,FGF2,MYLK,THBS1

## Sheet: Stromal_miRNA_up_target_genes_d
Mirna	GO ID	GO Term	Category	P-value	Genes
hsa-let-7c	GO:0006259	DNA metabolic process	cell cycle	0.00239	DNA2,EZH2,FANCI,HMGA1,POLR2D,PRIM2,RAD18,RFC2,RFWD3,RRM2
hsa-let-7c	GO:0006310	DNA recombination	cell cycle	0.0025	DNA2,PRIM2,RAD18,RFC2
hsa-let-7c	GO:0031570	DNA integrity checkpoint	cell cycle	0.00394	DNA2,FANCI,INTS7,RFWD3
hsa-mir-125a	GO:0051301	cell division	cell cycle	0.00184	CDK4,E2F7,NUP37,PRC1,SMC2
hsa-mir-125a	GO:0000278	mitotic cell cycle	cell cycle	0.00423	CDK4,E2F7,EIF4EBP1,MELK,NUP37,PRC1,PRIM1,RANGAP1,SMC2,XPO1
hsa-mir-125b-1	GO:0000082	G1/S transition of mitotic cell cycle	cell cycle	0.00058	CCNE1,E2F7,EIF4E,EIF4EBP1,PPAT,RFWD3
hsa-mir-125b-2	GO:0000082	G1/S transition of mitotic cell cycle	cell cycle	0.0042	CCNE1,EIF4EBP1,PPAT,RFWD3
hsa-mir-145	GO:0007049	cell cycle	cell cycle	0.0021	BUB1,CDK4,NUP43,POLA2
hsa-mir-195	GO:0090307	mitotic spindle assembly	cell cycle	2.5e-06	BIRC5,KIF23,RACGAP1
hsa-mir-218-1	GO:0051054	positive regulation of DNA metabolic pro...	cell cycle	0.004	CBX8,H2AFX,TOP2A
hsa-mir-485	GO:0032201	telomere maintenance via semi-conservati...	cell cycle	0.0023	DNA2,PRIM1,PRIM2
hsa-mir-504	GO:1903047	mitotic cell cycle process	cell cycle	0.0029	BIRC5,CDK4,MASTL,NAA50,ORC6,SGOL1
hsa-mir-99b	GO:0007059	chromosome segregation	cell cycle	0.00017	BRCA1,CENPN,SRPK1
hsa-mir-99b	GO:0006260	DNA replication	cell cycle	0.0005	BRCA1,CHEK1,MCM3
hsa-let-7c	GO:0006284	base-excision repair	DNA repair	0.00342	DNA2,HMGA1,RFC2
hsa-mir-125b-1	GO:0006281	DNA repair	DNA repair	0.00455	HMGA1,NPM1,RFWD3,RNASEH2A
hsa-mir-23b	GO:0006281	DNA repair	DNA repair	0.0014	CHAF1B,HMGB2,SSRP1,XRCC2
hsa-mir-485	GO:0051028	mRNA transport	localization/transport	5e-06	EIF4A3,NUP35,NUP85,SRSF2,XPO1
hsa-mir-1-2	GO:0009062	fatty acid catabolic process	metabolic process	0.00021	ACADVL,ECHS1,SLC27A4
hsa-mir-139	GO:0034641	cellular nitrogen compound metabolic pro...	metabolic process	0.002	CHEK1,HMGB2,HNRNPC,KPNA2,MTHFD1,SRPK1,TAF1D,ZNF367
hsa-mir-218-2	GO:0046034	ATP metabolic process	metabolic process	0.00055	ATP1B1,ATP5B,NDUFA6
hsa-mir-23b	GO:2000112	regulation of cellular macromolecule bio...	metabolic process	0.0045	CHAF1B,E2F1,EWSR1,HMGB2,PNN,SSRP1,XPO1
hsa-mir-125b-1	GO:0006461	protein complex assembly	miscellaneous	0.00344	AURKB,EIF4EBP1,HMGA1,HSPD1,NPM1,PPAT
hsa-mir-125b-2	GO:0022411	cellular component disassembly	miscellaneous	0.0023	AURKB,HMGA1,MRPL12,NME2,NUP37,RFWD3
hsa-mir-125b-2	GO:0006461	protein complex assembly	miscellaneous	0.003	AURKB,EIF4EBP1,HMGA1,HSPD1,PPAT,TOR2A
hsa-mir-504	GO:0000398	mRNA splicing, via spliceosome	miscellaneous	0.0019	EFTUD2,POLR2D,PPIL1
hsa-mir-23b	GO:0065004	protein-DNA complex assembly	transcription	0.0045	CHAF1B,HMGB2,XRCC2
hsa-mir-99b	GO:0071103	DNA conformation change	transcription	0.00112	CENPN,MCM3,SRPK1
hsa-mir-125a	GO:0042254	ribosome biogenesis	translation	0.00072	NOP16,NPM1,RRP1B,XPO1
